# Supplementary material for: Genotype-Phenotype Correlations in Human Diseases Caused by Mutations of LINC Complex-Associated Genes: A Systematic Review and Meta-Summary
Source: Cells. 2022 Dec 15;11(24):4065. doi: 10.3390/cells11244065 (PMC9777268; doi:10.3390/cells11244065)
Supplement: Supplementary file 1 [file cells-11-04065-s001.zip]

Archive with 2 entries (2 files):
- Storey & Fuller_Supplementary Materials S1_Search strategy.xlsx
- Storey & Fuller_Supplementary Materials S2_Data extraction.xlsx
