# Supplementary material for: Genotype-Phenotype Correlations in Human Diseases Caused by Mutations of LINC Complex-Associated Genes: A Systematic Review and Meta-Summary
Source: Cells. 2022 Dec 15;11(24):4065. doi: 10.3390/cells11244065 (PMC9777268; doi:10.3390/cells11244065)
Supplement: Supplementary file 1 [file cells-11-04065-s001.zip › Storey & Fuller_Supplementary Materials S1_Search strategy.xlsx]

## Sheet: Search strategy
	Table S1- Search terms
	LINC Complex Associated Disease	Synonyms/Alternative Terms	Search Terms		Date	Database/Info Source	Date searched/ inception date	Terms	Results
	Lamin A/C				Bibliographic databases
	Emery-Dreifuss Muscular Dystrophy	EDMD, EDMD2, EDMD3, EDMD-AD, EDMD-AR, Autosomal Dominant, Autosomal Recessive, Type 2, Type 3	(lamin ac or lmna) and (edmd$ or "emery dreifuss") and mutation$		2021-01-12	Medline (EBSCO)	1946	See strategy to the left	1958
	Dilated Cardiomyopathy	DCM, CDM, CDM1A, Type 1A	(lamin ac or lmna) and (dcm$ or cmd$ or "dilated cardiomyopathy") and mutation$		2021-01-12	CINAHLPlus (EBSCO)	1937	See strategy to the left	165
	Limb-Girdle Muscular Dystrophy	LGMD, LGMD1B, LGMD-1B, Type 1B	(lamin ac or lmna) and (lgmd$ or "limb girdle") and mutation$		2021-01-12	AMED (EBSCO)	1985	See strategy to the left	5
	Malouf Syndrome	Congestive Cardiomyopathy-Hypergonadotropic Hypogonadism Syndrome, HH	(lamin ac or lmna) and ("malouf" or "congestive cardiomyopathy hypergonadotropic hypogonadism") AND mutation$					Total	2128
	Dunnigan Type Familial Partial Lipodystrophy	Type 2, FPLD, FPLD2, FPL	(lamin ac or lmna) and ("dunnigan type familial" or fpl$) and mutation$					Minus duplicates	1253	-875
	Mandibuloacrial Dysplasia	MAD	(lamin ac or lmna) and ("mandibuloacrial dysplasia" or mad) and mutation$
	Charcot-Marie-Tooth Disorder	CMT, Disorder OR Disease, Type 2, Type 2B1, CMT2B1, Autosomal Recessive Axonal Neuropathy, ARCMT, ARCMT2, Hereditary Motor and Sensory Neuropathy, HMSN, Peroneal Muscular Atrophy, PMN	(lamin ac or lmna) and ("charcot marie tooth" or cmt$ or arcmt$) and mutation$
	Hutchinson-Gilford Progeria Syndrome	HGPS, Progeria, Hutchinson-Gilford Syndrome	(lamin ac or lmna) and ("hutchinson gilford" or hgps or progeria) and mutation$		Date	Database/Info Source	Date searched/ inception date	Terms	Results
	Atypical Werner Syndrome	WS, WRN, Werner Syndrome, Progeria	(lamin ac or lmna) and ("werner syndrome" or ws or wrn) and mutation$		Bibliographic databases
	Congenital Muscular Dystrophy	CMD, L-CMD	(lamin ac or lmna) and (congenital or cmd or child$) and mutation$		2022-05-18	Medline (EBSCO)	01/01/2021-18/05/2022	See strategy to the left	159
	Lipoatrophy	LDHPC	(lamin ac or lmna) and (lipoatrophy or ldhpc) and mutation$		2022-05-18	CINAHLPlus (EBSCO)	01/01/2021-18/05/2022	See strategy to the left	15
	Heart-Hand Syndrome	HHS	(lamin ac or lmna) and ("heart hand syndrome" or hhs) and mutation$		2022-05-18	AMED (EBSCO)	01/01/2021-18/05/2022	See strategy to the left	0
	Cardiocutaneous Progeria Syndrome	CCPS	(lamin ac or lmna) and ("cardiocutaneous progeria" or ccps) and mutation$					Total	174
	Restrictive Dermopathy	RD	(lamin ac or lmna) and (dermopathy or rd) and mutation$					Minus duplicates		-174
	Spinal Muscular Atrophy	SMA	(lamin ac or lmna) and ("spinal muscular atrophy" or sma) and mutation$
	Lamin B2
	Partial Lipodystrophy	APL	(lamin b$ or lmnb$) and (lipodystrophy or apl) and mutation$
	Lamin B1
	Adult Onset Leukodystrophy	ADLD	(lamin b$ or lmnb$) and (leukodystrophy or adld) and mutation$
	Emerin
	Emery-Dreifuss Muscular Dystrophy	EDMD, X-EDMD, X-linked, EDMD1	(emerin or emd) and (edmd$ or "x-edmd" or "emery dreifuss") and mutation$
	SUN1/SUN2
	Emery-Dreifuss Muscular Dystrophy	EDMD	(sun$ or "sad1 unc84") and (edmd$ or "emery dreifuss") and mutation$
	Nesprin-1
	Emery-Dreifuss Muscular Dystrophy	EDMD, EDMD4	(syne1 or nesprin$) and (edmd$ or "emery dreifuss") and mutation$
	Cerebellar Ataxia	Autosomal Recessive Cerebellar Ataxia Type 1, ARCA1	(syne1 or nesprin$) and (ataxia or arca1) and mutation$
	Arthrogyposis	Arthrogryposis Multiplex Congenita, AMC	(syne1 or nesprin$) and (arthrogyposis or amc) and mutation$
	Dilated Cardiomyopathy	DCM	(syne1 or nesprin$) and ("dilated cardiomyopathy" or dcm) and mutation$
	Congenital Muscular Dystrophy	CMD	(syne1 or nesprin$) and (congenital or cmd) and mutation$
	Gerstmann-Sträussler-Scheinker Disease	GSS	(syne1 or nesprin$) and (gss or "gerstmann sträussler scheinker") and mutation$
	Amyotrophic Lateral Sclerosis	ALS	(syne1 or nesprin$) and ("amyotrophic lateral sclerosis" or als) and mutation$
	Nesprin-2
	Emery-Dreifuss Muscular Dystrophy	EDMD, EDMD4	(syne2 or nesprin$) and (edmd$ or "emery dreifuss") and mutation$
	LUMA
	Emery-Dreifuss Muscular Dystrophy	EDMD, EDMD7	(luma or tmem43) and (edmd$ or "emery dreifuss") and mutation$

## Sheet: Search term results
	Table S2- Search term results
		Search term 12/01/2021	Results
	1	(lamin ac or lmna) and (edmd$ or "emery dreifuss") and mutation$	216
	2	(lamin ac or lmna) and (dcm$ or cmd$ or "dilated cardiomyopathy") and mutation$	385
	3	(lamin ac or lmna) and (lgmd$ or "limb girdle") and mutation$	110
	4	(lamin ac or lmna) and ("malouf" or "congestive cardiomyopathy hypergonadotropic hypogonadism") AND mutation$	2
	5	(lamin ac or lmna) and ("dunnigan type familial" or fpl$) and mutation$	53
	6	(lamin ac or lmna) and ("mandibuloacrial dysplasia" or mad) and mutation$	28
	7	(lamin ac or lmna) and ("charcot marie tooth" or cmt$ or arcmt$) and mutation$	45
	8	(lamin ac or lmna) and ("hutchinson gilford" or hgps or progeria) and mutation$	400
	9	(lamin ac or lmna) and ("werner syndrome" or ws or wrn) and mutation$	50
	10	(lamin ac or lmna) and (congenital or cmd or child$) and mutation$	324
	11	(lamin ac or lmna) and (lipoatrophy or ldhpc) and mutation$	23
	12	(lamin ac or lmna) and ("heart hand syndrome" or hhs) and mutation$	2
	13	(lamin ac or lmna) and ("cardiocutaneous progeria" or ccps) and mutation$	1
	14	(lamin ac or lmna) and (dermopathy or rd) and mutation$	46
	15	(lamin ac or lmna) and ("spinal muscular atrophy" or sma) and mutation$	4
	16	(lamin b$ or lmnb$) and (lipodystrophy or apl) and mutation$	36
	17	(lamin b$ or lmnb$) and (leukodystrophy or adld) and mutation$	19
	18	(emerin or emd) and (edmd$ or "x-edmd" or "emery dreifuss") and mutation$	239
	19	(sun$ or "sad1 unc84") and (edmd$ or "emery dreifuss") and mutation$	12
	20	(syne1 or nesprin$) and (edmd$ or "emery dreifuss") and mutation$	32
	21	(syne1 or nesprin$) and (ataxia or arca1) and mutation$	42
	22	(syne1 or nesprin$) and (arthrogyposis or amc) and mutation$	1
	23	(syne1 or nesprin$) and ("dilated cardiomyopathy" or dcm) and mutation$	11
	24	(syne1 or nesprin$) and (congenital or cmd) and mutation$	8
	25	(syne1 or nesprin$) and (gss or "gerstmann sträussler scheinker") and mutation$	1
	26	(syne1 or nesprin$) and ("amyotrophic lateral sclerosis" or als) and mutation$	4
	27	(syne2 or nesprin$) and (edmd$ or "emery dreifuss") and mutation$	28
	28	(luma or tmem43) and (edmd$ or "emery dreifuss") and mutation$	6

## Sheet: Search term results (updated)
	Table S3- Search term results (updated search)
		Search term 18/05/2022	Results
	1	(lamin ac or lmna) and (edmd$ or "emery dreifuss") and mutation$	22
	2	(lamin ac or lmna) and (dcm$ or cmd$ or "dilated cardiomyopathy") and mutation$	47
	3	(lamin ac or lmna) and (lgmd$ or "limb girdle") and mutation$	4
	4	(lamin ac or lmna) and ("malouf" or "congestive cardiomyopathy hypergonadotropic hypogonadism") AND mutation$	0
	5	(lamin ac or lmna) and ("dunnigan type familial" or fpl$) and mutation$	0
	6	(lamin ac or lmna) and ("mandibuloacrial dysplasia" or mad) and mutation$	3
	7	(lamin ac or lmna) and ("charcot marie tooth" or cmt$ or arcmt$) and mutation$	1
	8	(lamin ac or lmna) and ("hutchinson gilford" or hgps or progeria) and mutation$	29
	9	(lamin ac or lmna) and ("werner syndrome" or ws or wrn) and mutation$	2
	10	(lamin ac or lmna) and (congenital or cmd or child$) and mutation$	30
	11	(lamin ac or lmna) and (lipoatrophy or ldhpc) and mutation$	1
	12	(lamin ac or lmna) and ("heart hand syndrome" or hhs) and mutation$	2
	13	(lamin ac or lmna) and ("cardiocutaneous progeria" or ccps) and mutation$	0
	14	(lamin ac or lmna) and (dermopathy or rd) and mutation$	4
	15	(lamin ac or lmna) and ("spinal muscular atrophy" or sma) and mutation$	0
	16	(lamin b$ or lmnb$) and (lipodystrophy or apl) and mutation$	2
	17	(lamin b$ or lmnb$) and (leukodystrophy or adld) and mutation$	2
	18	(emerin or emd) and (edmd$ or "x-edmd" or "emery dreifuss") and mutation$	11
	19	(sun$ or "sad1 unc84") and (edmd$ or "emery dreifuss") and mutation$	1
	20	(syne1 or nesprin$) and (edmd$ or "emery dreifuss") and mutation$	1
	21	(syne1 or nesprin$) and (ataxia or arca1) and mutation$	8
	22	(syne1 or nesprin$) and (arthrogyposis or amc) and mutation$	0
	23	(syne1 or nesprin$) and ("dilated cardiomyopathy" or dcm) and mutation$	3
	24	(syne1 or nesprin$) and (congenital or cmd) and mutation$	0
	25	(syne1 or nesprin$) and (gss or "gerstmann sträussler scheinker") and mutation$	0
	26	(syne1 or nesprin$) and ("amyotrophic lateral sclerosis" or als) and mutation$	1
	27	(syne2 or nesprin$) and (edmd$ or "emery dreifuss") and mutation$	0
	28	(luma or tmem43) and (edmd$ or "emery dreifuss") and mutation$	0
