# Supplementary material for: Genotype-Phenotype Correlations in Human Diseases Caused by Mutations of LINC Complex-Associated Genes: A Systematic Review and Meta-Summary
Source: Cells. 2022 Dec 15;11(24):4065. doi: 10.3390/cells11244065 (PMC9777268; doi:10.3390/cells11244065)
Supplement: Supplementary file 1 [file cells-11-04065-s001.zip › Storey & Fuller_Supplementary Materials S2_Data extraction.xlsx]

## Sheet: Lamins
	Table S4- Nuclear lamins
	Number	Gene	Associated disease(s)				Causes multiple diseases?	Disease severity?	Mutation type	Pathogenic rating?	cDNA nomenclature (c.)	Protein nomenclature (p.)	Intron/Exon	Codon	Structure		Min. # reports of mutation	Reference(s)		Abbreviations			Colour Key
	1	LMNA	MM, LGMD				YES	Moderate	Missense	Likely	3G>T	Met1Ile	1	1	Head region		2	[313],[318]		DCM	Dilated cardiomyopathy		Cardiac muscle disease
	2	LMNA	EDMD	DCM, SCD			YES, multiple systems/tissues	Mild-Severe	Nonsense	Certain	16C>T	Gln6*	1	6	Head region		37	[29],[64],[300],[318]		HHS	Heart-hand syndrome		Nervous system disease
	4	LMNA	LGMD	DCM			YES, multiple systems/tissues	Unknown	Frameshift	Likely	28dup	Thr10Asnfs*31	1	10	Head region		5	[318]		ARVC	Arrhythmogenic right ventricular cardiomyopathy		Metabolic disease
	5	LMNA	DCM				NO	Moderate	Insertion	Likely	28insA	Unknown	1	???	Head region		2	[367]		CMT	Charcot-Marie-Tooth disease		Muscular disease
	6	LMNA	Diabetes, Lipoatrophy				YES	Moderate	Missense	Likely	29C>T	Thr10Ile	1	10	Head region		1	[163]		PRD	Proteinuric renal disease		Other
	7	LMNA	DCM, AVB				YES	Moderate	Frameshift	Certain	delC31	Thr10fs85*	1	10	Head region		6	[33]		MD	Metabolic disease
	8	LMNA	LGMD, EDMD		DCM		YES, multiple systems/tissues	Unknown	Frameshift	Likely	31delC	Arg11Alafs*83	1	11	Head region		3	[59],[318]		SMA	Spinal muscular atrophy
	9	LMNA	EDMD, LGMD		DCM		YES, multiple systems/tissues	Mild	Nonsense	Likely	43C>T	Gln15*	1	15	Head region		1	[108],[235]		PN	Peripheral neuropathy
	10	LMNA	DCM				NO	Moderate	Frameshift	Likely	48_51dup, 46_49dup	Ser18Glnfs*24	1	18	Head region		1	[154],[318]		AVB	Atrioventricular Block
	11	LMNA	DCM				NO	Unknown	Nonsense	Likely	65C>A	Ser22*	1	22	Head region		1	[268]		BBRVT	Bundle branch re-entrant ventricular tachycardia
	12	LMNA	DCM				NO	Severe	Missense	Likely	65C>T	Ser22Leu	1	22	Head region		2	[209],[318]		SSS	Sick sinus syndrome
	13	LMNA	EDMD				NO	Unknown	Missense	Likely	71C>G	Thr24Ser	1	24	Head region		1	[318]		CHD	Congenital heart defect
	14	LMNA	DCM				NO	Severe	Missense	Likely	73C>A	Arg25Ser	1	25	Head region		1	[154]		HCM	Hypertrophic cardiomyopathy
	15	LMNA	LGMD, EDMD		DCM		YES, multiple systems/tissues	Mild-Severe	Missense	Certain	73C>G	Arg25Gly	1	25	Head region		13	[42],[200],[196],[318]		LVNC	Left Ventricular Noncompaction
	16	LMNA	Muscular dystrophy		DCM		YES, multiple systems/tissues	Severe	Missense	Likely	73C>T	Arg25Cys	1	25	Head region		4	[113],[227],[15],[318]		AF	Atrial fibrillation
	17	LMNA	EDMD				NO	Unknown	Missense	Likely	74G>C	Arg25Pro	1	25	Head region		1	[318]		AJD	Atypical juvenile dermatomyositis
	18	LMNA	FPLD				NO	Unknown	Missense	Likely	74G>T	Arg25Leu	1	25	Head region		1	[197]		JIIM	Juvenile idiopathic inflammatory myopathy
	19	LMNA	AF				NO	Severe	Missense	Likely	78C>T	Ile26Ile	1	26	Head region		1	[234]		IR	Insulin resistance
	20	LMNA	LGMD				NO	Moderate-Severe	Missense	Likely	80C>T	Thr27Ile	1	27	Head region		3	[373],[318]		SCD	Sudden cardiac death
	21	LMNA	EDMD	DCM, AVB	Metabolic disease, FPLD		YES, multiple systems/tissues	Moderate	Missense	Certain	82C>T	Arg28Trp	1	28	Head region		8	[33],[84],[197],[260],[87],[318]		RCM	Restrictive cardiomyopathy
	22	LMNA	JIIM, L-CMD				YES	Moderate	Missense	Likely	83G>A	Arg28Gln	1	28	Head region		1	[329],[318]		PCOS	Polycystic ovary syndrome
	23	LMNA	L-CMD, JIIM				YES	Moderate-Severe	Deletion	Certain	91_93delGAG	Glu31del	1	31	Head region		4	[57],[176],[239],[66],[327],[318]		MM	Myofibrillar myopathy
	24	LMNA	L-CMD				YES	Severe	Missense	Certain	91G>A	Glu31Lys	1	31	Head region		2	[57],[176],[198],[327],[318]		CFTD	Congenital fibre type disproportion myopathy
	25	LMNA	L-CMD				YES	Severe	Missense	Likely	93G>C	Glu31Asp	1	31	Head region		1	[191],[318]		APS	Antiphospholipid syndrome
	26	LMNA	EDMD, L-CMD, JIIM				YES	Moderate-Severe	Deletion	Certain	92_94delAGA	Lys32del	1	32	Head region		10	[55],[57],[135],[201],[329],[327]		FPLD	Familial partial lipodystrophy
	27	LMNA	L-CMD, EDMD				YES	Moderate-Severe	Deletion	Likely	94_96delAAG	Lys32del	1	32	Head region		5	[176],[196],[205],[283],[327],[318]		EDMD	Emery Dreifuss muscular dystrophy
	28	LMNA	EDMD, L-CMD				YES	Moderate	Missense	Certain	94A>G	Lys32Glu	1	32	Head region		1	[57],[318]		LGMD	Limb girdle muscular dystrophy
	29	LMNA	LGMD				YES	Moderate	Missense	Likely	95A>C	Lys32Thr	1	32	Head region		1	[57]		L-CMD	Congenital muscular dystrophy
	30	LMNA	L-CMD				YES	Moderate	Missense	Likely	96G>T	Lys32Asn	1	32	Head region		1	[57],[327]
	31	LMNA	L-CMD				YES	Moderate	Deletion	Likely	95_97delAGG	Glu33del	1	33	Head region		2	[57],[327]
	32	LMNA	Muscular dystrophy	DCM			YES, multiple systems/tissues	Moderate	Nonsense	Likely	97G>T	Glu33*	1	33	Head region		1	[152]
	33	LMNA	EDMD, LGMD				YES	Unknown	Missense	Likely	98A>G	Gln33Gly	1	33	Head region		2	[318]
	34	LMNA	CFTD				NO	Moderate	Deletion	Likely	99_101delGGA	Glu33del	1	33	Head region		1	[351]
	35	LMNA	LGMD, EDMD				YES	Unknown	Missense	Likely	99G>C, 99G>T	Glu33Asp	1	33	Head region		2	[59],[318]
	36	LMNA	L-CMD				NO	Severe	Deletion	Likely	103-105delCTG	Leu35del	1	35	Coil 1a	Rod domain	1	[273]
	37	LMNA	EDMD				NO	Moderate-Severe	Missense	Likely	103C>G	Leu35Val	1	35	Coil 1a	Rod domain	2	[196],[205],[318]
	38	LMNA	L-CMD				NO	Severe	Missense	Likely	104T>C	Leu35Pro	1	35	Coil 1a	Rod domain	2	[211],[214],[318]
	39	LMNA	DCM				NO	Unknown	Nonsense	Likely	106C>T	Gln36*	1	36	Coil 1a	Rod domain	1	[90],[318]
	40	LMNA	EDMD				NO	Moderate	Missense	Likely	107A>T	Gln36Leu	1	36	Coil 1a	Rod domain	1	[243]
	41	LMNA	L-CMD				NO	Moderate	Missense	Maybe	115A>C	Asn39His	1	39	Coil 1a	Rod domain	1	[365],[318]
	42	LMNA	JIIM, EDMD				YES	Moderate	Missense	Likely	115A>G	Asn39Asp	1	39	Coil 1a	Rod domain	2	[329],[318]
	43	LMNA	L-CMD				NO	Severe	Missense	Likely	115A>T	Asn39Tyr	1	39	Coil 1a	Rod domain	1	[240],[318]
	44	LMNA	EDMD, L-CMD				YES	Moderate-Severe	Missense	Certain	116A>G	Asn39Ser	1	39	Coil 1a	Rod domain	8	[57],[176],[201],[311],[327],[318],[393]
	45	LMNA	L-CMD				NO	Moderate	Missense	Certain	117T>G	Asn39Lys	1	39	Coil 1a	Rod domain	2	[57],[176],[327],[318]
	46	LMNA	L-CMD				NO	Unknown	Missense	Likely	121C>G	Arg41Gly	1	41	Coil 1a	Rod domain	1	[393]
	47	LMNA	JIIM, EDMD				YES	Moderate	Missense	Likely	121C>A	Arg41Ser	1	41	Coil 1a	Rod domain	2	[329],[318]
	48	LMNA	L-CMD				NO	Unknown	Missense	Likely	121C>T	Arg41Cys	1	41	Coil 1a	Rod domain	1	[318]
	49	LMNA	L-CMD				NO	Moderate	Missense	Likely	122G>C	Arg41Pro	1	41	Coil 1a	Rod domain	1	[57]
	50	LMNA	EDMD				NO	Unknown	Missense	Likely	127G>A	Ala43Thr	1	43	Coil 1a	Rod domain	1	[318]
	51	LMNA	EDMD				NO	Moderate	Missense	Certain	134A>G	Tyr45Cys	1	45	Coil 1a	Rod domain	1	[29],[318]
	52	LMNA	EDMD				NO	Moderate	Missense	Likely	136A>G	IIe46Val	1	46	Coil 1a	Rod domain	1	[401]
	53	LMNA	EDMD				NO	Unknown	Missense	Likely	136A>G	Ile46Val	1	46	Coil 1a	Rod domain	1	[318]
	54	LMNA	FPLD				NO	Moderate	Missense	Certain	139G>A	Asp47Asn	1	47	Coil 1a	Rod domain	4	[34],[229],[318]
	55	LMNA	EDMD				NO	Moderate	Missense	Likely	139G>C	Asp47His	1	47	Coil 1a	Rod domain	1	[273],[318]
	56	LMNA	L-CMD				NO	Moderate	Missense	Certain	143G>C	Arg48Pro	1	48	Coil 1a	Rod domain	2	[57],[176],[327],[318]
	57	LMNA	EDMD, LGMD				YES	Unknown	Missense	Likely	148C>A	Arg50Ser	1	50	Coil 1a	Rod domain	2	[318]
	58	LMNA	Muscular dystrophy				NO	Unknown	Missense	Likely	149G>A	Arg50His	1	50	Coil 1a	Rod domain	1	[318]
	59	LMNA	EDMD, L-CMD				YES	Moderate-Severe	Missense	Certain	149G>C	Arg50Pro	1	50	Coil 1a	Rod domain	4	[29],[198],[201],[318]
	60	LMNA	DCM				NO	Unknown	Missense	Certain	154C>G	Leu52Val	1	52	Coil 1a	Rod domain	1	[257]
	61	LMNA	DCM				NO	Unknown	Missense	Likely	155T>C	Leu52Pro	1	52	Coil 1a	Rod domain	1	[318]
	62	LMNA	CSD				NO	Moderate	Missense	Likely	158A>T	Glu53Val	1	53	Coil 1a	Rod domain	1	[264],[318]
	63	LMNA	DCM				NO	Unknown	Frameshift	Likely	165delG	Asn56Thrfs*40	1	56	Coil 1a	Rod domain	1	[318]
	64	LMNA	DCM		APS		YES, multiple systems/tissues	Unknown	Missense	Likely	175C>G	Leu59Val	1	59	Coil 1a	Rod domain	1	[318]
	65	LMNA	CSD, DCM		FPLD	CMT	YES, multiple systems/tissues	Moderate-Severe	Missense	Certain	178C>G	Arg60Gly	1	60	Coil 1a	Rod domain	13	[12],[40],[94],[318]
	66	LMNA	CSD, DCM		FPLD		YES, multiple systems/tissues	Moderate	Missense	Certain	184C>G	Arg62Gly	1	62	Coil 1a	Rod domain	8	[40],[260],[318]
	67	LMNA	EDMD				NO	Moderate	Missense		118T>A	Ile63Asn	1	63	Coil 1a	Rod domain	2	[135]
	68	LMNA	EDMD		DCM		YES, multiple systems/tissues	Unknown	Missense	Likely	188T>A	Ile63Asn	1	63	Coil 1a	Rod domain	2	[194],[318]
	69	LMNA	EDMD				NO	Severe	Missense	Certain	188T>G	Ile63Ser	1	63	Coil 1a	Rod domain	2	[29],[56],[318]
	70	LMNA	EDMD				NO	Unknown	Nonsense	Likely	193G>T	Glu65*	1	65	Coil 1a	Rod domain	1	[268]
	71	LMNA	LGMD, EDMD				YES	Unknown	Missense	Likely	194A>G	Glu65Gly	1	65	Coil 1a	Rod domain	2	[59],[318]
	72	LMNA	EDMD		DCM		YES, multiple systems/tissues	Moderate	Deletion	Certain	203_208delAGGTGG	Glu68_Val69del	1	68	Coil 1a	Rod domain	6	[33],[194],[318]
	73	LMNA	DCM				NO	Unknown	Missense	Likely	208G>A	Val70Ile	1	70	Coil 1a	Rod domain	1	[265]
	74	LMNA	ARVC				NO	Moderate	Missense	Likely	214C>T	Arg72Cys	1	72	Linker 1	Rod domain	1	[93],[318]
	75	LMNA	CHD				NO	Moderate	Frameshift	Likely	214delC	Arg72Alafs*24	1	72	Linker 1	Rod domain	1	[146]
	76	LMNA	DCM				NO	Unknown	Missense	Certain	215G>T	Arg72Leu	1	72	Linker 1	Rod domain	1	[257]
	77	LMNA	L-CMD				NO	Unknown	Missense	Likely	232G>A	Lys78Glu	1	78	Linker 1	Rod domain	2	[318]
	78	LMNA	DCM				NO	Unknown	Missense	Likely	236C>A	Ala79Asp	1	79	Linker 1	Rod domain	1	[265]
	79	LMNA	LGMD				NO	Unknown	Frameshift	Likely	240delC	Tyr81Thrfs*15	1	81	Coil 1b	Rod domain	3	[268],[318]
	80	LMNA	DCM				NO	Unknown	Missense	Maybe	242A>T	Glu81Val	1	81	Coil 1b	Rod domain	1	[259]
	81	LMNA	AVB, DCM				YES	Moderate-Severe	Missense	Likely	244G>A	Glu82Lys	1	82	Coil 1b	Rod domain	6	[72],[318]
	82	LMNA	DCM				NO	Unknown	Missense	Likely	250G>A	Glu84Lys	1	84	Coil 1b	Rod domain	5	[113],[366],[15]
	83	LMNA	EDMD				NO	Unknown	Missense	Likely	254T>C	Leu85Pro	1	85	Coil 1b	Rod domain	1	[318]
	84	LMNA	CSD, DCM				YES	Moderate-Severe	Missense	Certain	254T>G	Leu85Arg	1	85	Coil 1b	Rod domain	2	[12],[318]
	85	LMNA	EDMD, MM				NO	Severe	Missense	Likely	265C>T	Arg89Cys	1	89	Coil 1b	Rod domain	3	[273],[287],[318],[385]
	86	LMNA	EDMD	DCM, AVB, CSD			YES, multiple systems/tissues	Moderate-Severe	Missense	Certain	266G>T	Arg89Leu	1	89	Coil 1b	Rod domain	14	[16],[33],[58],[103],[143],[276],[363],[366],[318]
	87	LMNA	DCM				NO	Unknown	Missense	Likely	273C>A	Thr91Thr	1	91	Coil 1b	Rod domain	1	[318]
	88	LMNA	Metabolic disease, FPLD		DCM		YES, multiple systems/tissues	Moderate-Severe	Missense	Likely	274C>T	Leu92Phe	1	92	Coil 1b	Rod domain	4	[1],[84],[106],[371],[318]
	89	LMNA	DCM, AVB				YES	Moderate	Missense	Certain	289A>G	Lys97Glu	1	97	Coil 1b	Rod domain	7	[33],[314],[318]
	90	LMNA	LGMD	CSD, DCM			YES, multiple systems/tissues	Moderate	Missense	Likely	302G>C	Arg101Pro	1	101	Coil 1b	Rod domain	7	[58],[103],[326],[363],[318]
	91	LMNA	EDMD				NO	Unknown	Missense	Likely	305T>A	Leu102Gln	1	102	Coil 1b	Rod domain	1	[318]
	92	LMNA	EDMD, LGMD?				YES	Severe	Missense	Likely	306T > A	Leu102Pro	1	102	Coil 1b	Rod domain	1	[118],[200]
	93	LMNA	EDMD				NO	Moderate	Missense	Likely	305T>C	Leu102Pro	1	102	Coil 1b	Rod domain	1	[386]
	94	LMNA	DCM				NO	Unknown	Missense	Likely	313_314delinsTT	Glu105Leu	1	105	Coil 1b	Rod domain	2	[265]
	95	LMNA	EDMD				NO	Moderate	Missense	Likely	317T>C	Leu106Pro	1	106	Coil 1b	Rod domain	1	[57]
	96	LMNA	DCM				NO	Unknown	Missense	Likely	322A>G	Lys108Glu	1	108	Coil 1b	Rod domain	1	[108],[110]
	97	LMNA	DCM				NO	Unknown	Missense	Likely	328C>A	Arg110Ser	1	110	Coil 1b	Rod domain	1	[318]
	98	LMNA	DCM, AVB				YES	Moderate-Severe	Nonsense	Likely	331G>T	Glu111*	1	111	Coil 1b	Rod domain	8	[33],[178],[314]
	99	LMNA	EDMD				NO	Moderate	Deletion	Certain	334_336delGAG	Glu112del	1	112	Coil 1b	Rod domain	3	[29],[196],[205],[318]
	100	LMNA	DCM				NO	Unknown	Missense	Maybe	343_344delGAinsAT	Glu115Met	1	115	Coil 1b	Rod domain	3	[259]
	101	LMNA	DCM				NO	Unknown	Frameshift	Certain	0348_349insG	Lys117fs	1	117	Coil 1b	Rod domain	1	[257]
	102	LMNA	DCM				NO	Unknown	Nonsense	Likely	331G>T	Glu117*	1	117	Coil 1b	Rod domain	3	[318]
	103	LMNA	DCM				NO	Unknown	Frameshift	Likely	348dup	Lys117Glufs*10	1	117	Coil 1b	Rod domain	7	[318]
	104	LMNA	DCM				NO	Unknown	Missense	Likely	350A>G	Lys117Arg	1	117	Coil 1b	Rod domain	3	[318]
	105	LMNA	LGMD				NO	Moderate	Insertion	Likely	513+45T>G	Lys117_Leu118insVRPPCRAHPWPHLTH	1	117	Coil 1b	Rod domain	6	[89],[268]
	106	LMNA	CFTD, L-CMD		DCM		YES, multiple systems/tissues	Moderate	Deletion	Likely	367_369delAAG	Lys123del	2	123	Coil 1b	Rod domain	5	[110],[351],[318]
	107	LMNA	AF				NO	Unknown	Missense	Likely	373G>A	Gly125Ser	2	125	Coil 1b	Rod domain	1	[333]
	108	LMNA	EDMD OR LGMD?, Muscular dystrophy				YES	Unknown	Missense	Likely	374G>C	Gly125Ala	2	125	Coil 1b	Rod domain	1	[200],[318]
	109	LMNA	DCM				NO	Moderate	Insertion	Likely	380_381ins24bp	Ile128-Ala129insRVTLISSR	2	128	Coil 1b	Rod domain	1	[1],[371]
	110	LMNA	DCM				NO	Unknown	Insertion	Likely	384ins24	Ile128delinsIleSer	2	128	Coil 1b	Rod domain	1	[318]
	111	LMNA	EDMD				NO	Unknown	Missense	Likely	388G>C	Ala130Pro	2	130	Coil 1b	Rod domain	1	[318]
	112	LMNA	LGMD				NO	Moderate	Missense	Likely	388G>T	Ala130Ser	2	130	Coil 1b	Rod domain	3	[149],[318]
	113	LMNA	DCM				NO	Unknown	Nonsense	Likely	391C>T	Glu131*	2	131	Coil 1b	Rod domain	1	[50]
	114	LMNA	DCM				NO	Moderate	Missense	Likely	394G>C	Ala132Pro	2	132	Coil 1b	Rod domain	2	[31],[119],[318]
	115	LMNA	DCM				NO	Unknown	Missense	Likely	398G>A	Arg133Gln	2	133	Coil 1b	Rod domain	1	[334]
	116	LMNA	EDMD				NO	Unknown	Missense	Likely	398G>C	Arg133Pro	2	133	Coil 1b	Rod domain	1	[318]
	117	LMNA	Lipoatrophy, IR, Diabetes		DCM		YES, multiple systems/tissues	Severe	Missense	Likely	398G>T	Arg133Leu	2	133	Coil 1b	Rod domain	2	[17],[338],[318]
	118		EDMD				NO	Unknown	Missense	Likely	401T>G	Leu134Arg	2	134	Coil 1b	Rod domain	1	[268]
	119	LMNA	ARVC, DCM				YES	Severe	Duplication	Likely	418_438dup	Leu140_Ala146dup	2	140	Coil 1b	Rod domain	8	[359]
	120	LMNA	EDMD				NO	Unknown	Missense	Likely	419T>C	Leu140Pro	2	140	Coil 1b	Rod domain	1	[318]
	121	LMNA	L-CMD				NO	Moderate	Missense	Certain	422T>C	Leu141Pro	2	141	Coil 1b	Rod domain	1	[57],[176],[318]
	122	LMNA	DCM				NO	Unknown	Deletion/Insertion	Likely	405_425dup	Asn142delinsLysLys	2	142	Coil 1b	Rod domain	2	[318]
	123	LMNA	DCM				NO	Moderate	Missense	Certain	427T>C	Ser143Pro	2	143	Coil 1b	Rod domain	25	[31],[108],[119],[231],[318]
	124	LMNA	Muscular dystrophy		DCM		YES, multiple systems/tissues	Severe	Deletion	Likely	435delG	Unknown	2	???	Coil 1b	Rod domain	1	[219]
	125	LMNA	EDMD				NO	Unknown	Frameshift	Likely	447dup	Thr150Hisfs*5	2	150	Coil 1b	Rod domain	1	[318]
	126	LMNA	EDMD				NO	Unknown	Missense	Likely	448A>C	Thr150Pro	2	150	Coil 1b	Rod domain	2	[318]
	127	LMNA	DCM				NO	Unknown	Missense	Likely	448A>T	Thr150Ser	2	150	Coil 1b	Rod domain	1	[318]
	128	LMNA	DCM				NO	Unknown	Missense	Certain	449C >T	Thr150Ile	2	150	Coil 1b	Rod domain	2	[106],[160]
	129	LMNA	DCM				NO	Unknown	Missense	Likely	460G>A	Glu154Lys	2	154	Coil 1b	Rod domain		[237]
	130	LMNA	DCM				NO	Unknown	Missense	Likely	466C>A	Arg156Ser	2	156	Coil 1b	Rod domain	1	[113]
	131	LMNA	LGMD		CMT		YES, multiple systems/tissues	Unknown	Missense	Likely	471G>A	Thr157Thr	2	157	Coil 1b	Rod domain	1	[59],[318]
	132	LMNA	DCM, SSS, CSD				YES	Moderate-Severe	Nonsense	Likely	475G>T	Glu159*	2	159	Coil 1b	Rod domain	3	[112]
	133	LMNA	DCM, AVB				YES	Moderate-Severe	Missense	Certain	481G>A	Glu161Lys	2	161	Coil 1b	Rod domain	26	[1],[33],[45],[113],[264],[265],[366],[367],[371],[318],[389]
	134	LMNA	EDMD				NO	Moderate	Missense	Likely	485T>C	Leu162Pro	2	162	Coil 1b	Rod domain	1	[19],[318]
	135	LMNA	CSD, DCM				YES	Moderate	Missense	Certain	497G>C	Arg166Pro	2	166	Coil 1b	Rod domain	8	[58],[103],[366],[318]
	136	LMNA	DCM				NO	Unknown	Frameshift	Likely	514_1995del	Leu172fs*22	3	172	Coil 1b	Rod domain	1	[318]
	137	LMNA	ARVC				NO	Severe	Nonsense	Likely	544C>T	Gln182*	3	182	Coil 1b	Rod domain	8	[130]
	138	LMNA	DCM, AVB				YES	Moderate	Missense	Likely	547C>T	Leu183Pro	3	183	Coil 1b	Rod domain	2	[33],[113]
	139	LMNA	DCM				NO	Unknown	Missense	Likely	548T>C	Leu183Pro	3	183	Coil 1b	Rod domain	1	[318]
	140	LMNA	CSD, DCM				YES	Moderate	Missense	Likely	556G>A	Glu186Lys	3	186	Coil 1b	Rod domain	1	[264],[318]
	141	LMNA	DCM				NO	Severe	Missense	Likely	563T>G	Leu188Arg	3	189	Coil 1b	Rod domain	2	[364],[318]
	142	LMNA	LGMD		DCM		YES, multiple systems/tissues	Moderate	Missense	Likely	565C>T	Arg189Trp	3	189	Coil 1b	Rod domain	3	[51],[59],[318],[389]
	143	LMNA	LGMD, EDMD				YES	Moderate	Missense	Likely	566_567delGGinsCC	Arg189Pro	3	189	Coil 1b	Rod domain	1	[285],[318]
	144	LMNA	DCM				NO	Unknown	Missense	Likely	Unknown	Arg189Gln	3	189	Coil 1b	Rod domain	1	[389]
	145	LMNA	DCM				NO	Unknown	Frameshift	Likely	568_1995del	Arg190fs*22	3	190	Coil 1b	Rod domain	8	[318]
	146	LMNA	Muscular dystrophy				NO	Unknown	Duplication	Likely	568_570dup	Arg190_Val191dup	3	190	Coil 1b	Rod domain	1	[318]
	147	LMNA	DCM, ARVC				YES	Moderate-Severe	Missense	Certain	568C>T	Arg190Trp	3	190	Coil 1b	Rod domain	46	[31],[33],[90],[93],[113],[119],[148],[157],[178],[209],[254],[259],[264],[314],[321],[15],[318]
	148	LMNA	CSD, DCM				YES	Moderate	Missense	Certain	569G>A	Arg190Gln	3	190	Coil 1b	Rod domain	9	[45],[58],[103],[113],[194],[363],[318]
	149	LMNA	DCM				NO	Severe	Missense	Likely	569G>C	Arg190Pro	3	190	Coil 1b	Rod domain	1	[162]
	150	LMNA	EDMD				NO	Moderate	Duplication	Likely	568_570dup	Arg190dup	3	190	Coil 1b	Rod domain	1	[285]
	151	LMNA	DCM				NO	Moderate-Severe	Missense	Likely	575A>G	Asp192Gly	3	192	Coil 1b	Rod domain	3	[148],[225],[312],[318]
	152	LMNA	CSD, DCM		FPLD		YES, multiple systems/tissues	Severe	Missense	Likely	575A>T	Asp192Val	3	192	Coil 1b	Rod domain	1	[40],[318]
	153	LMNA	EDMD				NO	Unknown	Missense	Likely	583A>G	Asn195Asp	3	195	Coil 1b	Rod domain	2	[318]
	154	LMNA	DCM, CSD				YES	Moderate	Missense	Likely	585C>A	Asn195Lys	3	195	Coil 1b	Rod domain	29	[227],[318]
	155	LMNA	EDMD				NO	Unknown	Deletion/Insertion	Likely	588_596del	Arg196_Thr199delinsSer	3	196	Coil 1b	Rod domain	1	[318]
	156	LMNA	L-CMD				NO	Unknown	Missense	Likely	590T>C	Leu197Pro	3	197	Coil 1b	Rod domain	2	[54],[392]
	157	LMNA	Heart abnormalities				NO	Moderate	Missense	Likely	598A>G	Met200Val	3	200	Coil 1b	Rod domain	2	[146]
	158	LMNA	DCM, CSD				YES	Moderate-Severe	Missense	Certain	607G>A	Glu203Lys	3	203	Coil 1b	Rod domain	28	[103],[257],[277],[363],[366],[369],[318]
	159	LMNA	CSD, DCM				YES	Mild-Severe	Missense	Certain	608A>G	Glu203Gly	3	203	Coil 1b	Rod domain	5	[12],[318]
	160	LMNA	DCM				NO	Severe	Missense	Likely	608A>T	Glu203Val	3	203	Coil 1b	Rod domain	1	[45],[318]
	161	LMNA	AF				NO	Unknown	Missense	Likely	612G>A	Leu204Leu	3	204	Coil 1b	Rod domain	1	[234]
	162	LMNA	EDMD, Muscular dystrophy				YES	Moderate	Missense	Likely	618C>G	Phe206Leu	3	206	Coil 1b	Rod domain	1	[285],[318]
	163	LMNA	LGMD				NO	Unknown	Deletion	Likely	622_624delAAG	Lys208del	3	208	Coil 1b	Rod domain	14	[318]
	164	LMNA	LGMD		DCM		YES, multiple systems/tissues	Moderate	Deletion	Certain	624-626delGAA	Lys208del	3	208	Coil 1b	Rod domain	22	[56],[70],[113],[227],[15]
	165	LMNA	EDMD				NO	Unknown	Frameshift	Likely	625delA	Asn209Thrfs*271	3	209	Coil 1b	Rod domain	3	[318],[129]
	166	LMNA	CSD, DCM				YES	Moderate	Missense	Likely	629T>G	Ile210Ser	3	210	Coil 1b	Rod domain	3	[58],[103],[363],[318]
	167	LMNA	DCM				NO	Unknown	Missense	Maybe	632A>G	Tyr211Cys	3	211	Coil 1b	Rod domain	1	[259]
	168	LMNA	DCM				NO	Unknown	Frameshift	Likely	642delG	Glu214Aspfs*266	4	214	Coil 1b	Rod domain	1	[108]
	169	LMNA	CSD, DCM				YES	Moderate-Severe	Missense	Certain	644T>C	Leu215Pro	4	215	Coil 1b	Rod domain	31	[58],[103],[263],[363],[318]
	170	LMNA	LGMD		CSD, DCM		YES, multiple systems/tissues	Moderate	Missense	Certain	646C>T	Arg216Cys	4	216	Coil 1b	Rod domain	19	[23],[318]
	171	LMNA	DCM				NO	Unknown	Missense	Likely	Unknown	Arg216His	4	216	Coil 1b	Rod domain	1	[389]
	172	LMNA	DCM, AVB				YES	Moderate-Severe	Missense	Certain	656A>C	Lys219Thr	4	219	Linker 2	Rod domain	19	[33],[45],[181],[318]
	173	LMNA	DCM				NO	Unknown	Missense	Likely	657G>C	Lys219Asn	4	219	Linker 2	Rod domain	3	[318]
	174	LMNA	EDMD				NO	Unknown	Missense	Likely	658C>T	Arg220Cys	4	220	Linker 2	Rod domain	1	[268]
	175	LMNA	EDMD				NO	Moderate	Missense	Likely	664C>T	His222Tyr	4	222	Linker 2	Rod domain	2	[204],[317],[318]
	176	LMNA	EDMD				NO	Moderate	Missense	Certain	665A>C	His222Pro	4	222	Linker 2	Rod domain	1	[29],[318]
	177	LMNA	FPLD				NO	Unknown	Missense	Likely	667G>A	Glu223Lys	4	223	Linker 2	Rod domain	3	[318]
	178	LMNA	DCM				NO	Unknown	Missense	Likely	Unknown	Thr224Ile	4	224	Linker 2	Rod domain	1	[389]
	179	LMNA	LGMD		DCM, CSD, CHD		YES, multiple systems/tissues	Moderate-Severe	Nonsense	Certain	673C>T	Arg225*	4	225	Linker 2	Rod domain	50	[58],[146],[149],[227],[259],[363],[318],[178],[369],[230],[189],[399]
	180	LMNA	EDMD				NO	Unknown	Missense	Likely	674G>A	Arg225Gln	4	225	Linker 2	Rod domain	4	[318]
	181	LMNA	DCM				NO	Unknown	Missense	Likely	683A>T	Glu228Val	4	228	Linker 2	Rod domain	1	[318]
	182	LMNA	FPLD				NO	Unknown	Missense	Likely	688G>A	Asp230Asn	4	230	Linker 2	Rod domain	1	[318]
	183	LMNA	EDMD				NO	Moderate	Missense	Likely	694G>C	Gly232Arg	4	232	Linker 2	Rod domain	1	[273]
	184	LMNA	EDMD, LGMD		CSD		YES, multiple systems/tissues	Severe	Missense	Certain	695G>A	Gly232Glu	4	232	Linker 2	Rod domain	2	[29],[57],[287],[318]
	185	LMNA	CSD				NO	Unknown	Missense	Likely	695G>T	Gly232Val	4	232	Linker 2	Rod domain	1	[318]
	186	LMNA	CSD, DCM				YES	Moderate	Nonsense	Likely	700C>T	Gln234*	4	234	Linker 2	Rod domain	2	[58],[363],[318]
	187	LMNA	DCM				NO	Unknown	Frameshift	Certain	711_712delTG	Phe237fs	4	237	Linker 2	Rod domain	1	[259]
	188	LMNA	L-CMD				NO	Severe	Deletion	Likely	Unknown	Ala242_Leu245del	4	242	Linker 2	Rod domain	1	[390]
	189	LMNA	DCM				NO	Unknown	Missense	Likely	730G>A	Ala244Thr	4	244	Coil 2	Rod domain	1	[108]
	190	LMNA	DCM, AVB				YES	Mild	Nonsense	Likely	736C>T	Gln246*	4	246	Coil 2	Rod domain	2	[33],[153],[318]
	191	LMNA	L-CMD				NO	Unknown	Missense	Likely	736C>A	Gln246Lys	4	246	Coil 2	Rod domain	1	[327]
	192	LMNA	DCM				NO	Unknown	Nonsense	Certain	739G>T	Glu247*	4	247	Coil 2	Rod domain	1	[366]
	193	LMNA	EDMD				NO	Moderate	Missense	Likely	743T>C	Leu248Pro	4	248	Coil 2	Rod domain	1	[196],[318]
	194	LMNA	L-CMD, EDMD, LGMD, JIIM				YES	Moderate-Severe	Missense	Certain	745C>T	Arg249Trp	4	249	Coil 2	Rod domain	26	[57],[109],[176],[198],[201],[211],[214],[235],[311],[329],[327],[318],[393]
	195	LMNA	DCM	EDMD, L-CMD, LGMD, JIIM			YES, multiple systems/tissues	Moderate-Severe	Missense	Certain	746G>A	Arg249Gln	4	249	Coil 2	Rod domain	31	[29],[56],[57],[54],[113],[132],[146],[176],[194],[196],[198],[200],[205],[219],[329],[337],[354],[362],[193],[273],[327],[318],[386],[392],[393]
	196	LMNA	DCM				NO	Unknown	Frameshift	Likely	751dup	Gln251Profs*3	4	251	Coil 2	Rod domain	1	[318]
	197	LMNA	DCM, AVB				YES	Moderate	Missense	Likely	767T>G	Val256Gly	4	256	Coil 2	Rod domain	1	[143],[318]
	198	LMNA	CSD, DCM				YES	Moderate	Frameshift	Likely	774delG	Gln258HisfsTer222	4	258	Coil 2	Rod domain	4	[208]
	199	LMNA	DCM				NO	Unknown	Missense	Likely	775T>C	Tyr259His	4	259	Coil 2	Rod domain	1	[318]
	200	LMNA	EDMD	DCM			YES, multiple systems/tissues	Unknown	Missense	Likely	775T>G	Tyr259Asp	4	259	Coil 2	Rod domain	1	[194],[318]
	201	LMNA	LGMD				NO	Unknown	Missense	Likely	776A>G	Tyr259Cys	4	259	Coil 2	Rod domain	1	[318]
	202	LMNA	LGMD	DCM	FPLD		YES, multiple systems/tissues	Moderate-Severe	Nonsense	Certain	777T>A	Tyr259*	4	259	Coil 2	Rod domain	12	[113],[139],[222],[15],[334],[318]
	203	LMNA	EDMD				NO	Moderate	Deletion	Certain	778_780delAAG	Lys260del	4	260	Coil 2	Rod domain	1	[57]
	204	LMNA	EDMD				NO	Unknown	Missense	Likely	778A>G	Lys260Glu	4	260	Coil 2	Rod domain	2	[268],[318]
	205	LMNA	DCM, AVB				YES	Moderate	Missense	Likely	780G>C	Lys260Asn	4	260	Coil 2	Rod domain	1	[33],[318]
	206	LMNA	EDMD				NO	Moderate	Deletion	Certain	781_783delAAG	Lys261del	4	261	Coil 2	Rod domain	4	[29],[318]
	207	LMNA	EDMD				NO	Moderate	Deletion/Insertion	Likely	781_783delAAG,781insGTGGAGCAGTATAAGAAA	Lys261delinsVEQYKK	4	261	Coil 2	Rod domain	1	[273]
	208	LMNA	EDMD				NO	Mild-Moderate	Missense	Certain	788T>C	Leu263Pro	4	263	Coil 2	Rod domain	2	[57],[149],[318]
	209	LMNA	EDMD	CSD, DCM			YES, multiple systems/tissues	Moderate	Missense	Certain	799T>C	Tyr267His	4	267	Coil 2	Rod domain	15	[99],[149],[257],[318]
	210	LMNA	EDMD				NO	Moderate-Severe	Missense	Likely	800A>G	Tyr267Cys	4	267	Coil 2	Rod domain	2	[33],[196],[318]
	211	LMNA	EDMD				NO	Moderate	Missense	Likely	802T>C	Ser268Pro	4	268	Coil 2	Rod domain	1	[285],[318]
	212	LMNA	CSD	EDMD, Muscular dystrophy			YES, multiple systems/tissues	Moderate-Severe	Missense	Likely	810G>A	Lys270Lys	4	270	Coil 2	Rod domain	2	[285],[318]
	213	LMNA	EDMD				NO	Mild	Deletion	Likely	810+2delT	Leu271_Gln312del	5	271	Coil 2	Rod domain	1	[57]
	214	LMNA	EDMD				NO	Severe	Deletion/Insertion	Likely	811_819del9ins3	Leu271_Asn273delinsThr	5	271	Coil 2	Rod domain	1	[250]
	215	LMNA	EDMD				NO	Unknown	Missense	Likely	812T>C	Leu271Pro	5	271	Coil 2	Rod domain	3	[318]
	216	LMNA	AVB				NO	Moderate	Frameshift	Likely	815_818delinsCCAGAC	Asp272fs	5	272	Coil 2	Rod domain	1	[292]
	217	LMNA	DCM				NO	Unknown	Missense	Likely	821C>T	Ala274Val	5	274	Coil 2	Rod domain	1	[366]
	218	LMNA	EDMD				NO	Unknown	Missense	Likely	829T>C	Ser277Pro	5	277	Coil 2	Rod domain	1	[318]
	219	LMNA	LGMD		DCM		YES, multiple systems/tissues	Unknown	Missense	Likely	832G>A	Ala278Thr	5	278	Coil 2	Rod domain	5	[318]
	220	LMNA	EDMD, LGMD				YES	Moderate	Missense	Certain	832G>C	Ala278Pro	5	278	Coil 2	Rod domain	2	[57],[176],[354],[318]
	221	LMNA	RCM				NO	Severe	Frameshift	Likely	835delG	Glu279Argfs*201	5	279	Coil 2	Rod domain	1	[294]
	222	LMNA	LGMD		DCM		YES, multiple systems/tissues	Unknown	Frameshift	Likely	855delG	Ala287Leufs*193	5	287	Coil 2	Rod domain	1	[113],[318]
	223	LMNA	DCM				NO	Moderate	Frameshift	Likely	859insC	Ala287Argfs*44	5	287	Coil 2	Rod domain	1	[1],[371],[318]
	224	LMNA	DCM				NO	Unknown	Frameshift	Likely	860delC	Ala287Valfs*193	5	287	Coil 2	Rod domain	1	[318]
	225	LMNA	AF, DCM				YES	Unknown	Missense	Likely	861T>C	Ala287Ala	5	287	Coil 2	Rod domain	9	[234],[329]
	226	LMNA	Muscular dystrophy		AVB		YES, multiple systems/tissues	Moderate	Frameshift	Likely	864_867del	His289Argfs*189	5	289	Coil 2	Rod domain	1	[91]
	227	LMNA	LGMD				NO	Unknown	Frameshift	Likely	864_867delCCAC	His289Argfs*190	5	289	Coil 2	Rod domain	2	[318]
	228	LMNA	DCM, SCD				YES	Moderate	Missense	Likely	868G>A	Glu290Lys	5	290	Coil 2	Rod domain	2	[108],[170],[318]
	229	LMNA	DCM				NO	Moderate-Severe	Missense	Likely	871G>A	Glu291Lys	5	291	Coil 2	Rod domain	16	[140],[318]
	230	LMNA	JIIM, EDMD, L-CMD, LGMD				YES	Moderate	Missense	Likely	875T>C	Leu292Pro	5	292	Coil 2	Rod domain	2	[329],[193],[318]
	231	LMNA	EDMD				NO	Moderate	Missense	Likely	881A>C	Glu294Pro	5	294	Coil 2	Rod domain	3	[29],[318]
	232	LMNA	EDMD		CSD, DCM		YES, multiple systems/tissues	Moderate	Missense	Likely	883T>C	Ser295Pro	5	295	Coil 2	Rod domain	1	[285],[318]
	233	LMNA	DCM				NO	Unknown	Frameshift	Likely	886_887insA	Arg296Glnfs*35	5	296	Coil 2	Rod domain	1	[108]
	234	LMNA	EDMD				NO	Moderate	Deletion	Likely	890_901delTCCGCATCGACA	Ile297_Asp300del	5	297	Coil 2	Rod domain	1	[57]
	235	LMNA	EDMD		CMT		YES, multiple systems/tissues	Mild-Severe	Missense	Certain	892C>T	Arg298Cys	5	298	Coil 2	Rod domain	72	[46],[180],[205],[253],[318]
	236	LMNA	CMT				NO	Severe	Missense	Certain	892C>T	Arg298Cys	5	298	Coil 2	Rod domain	14	[155]
	237	LMNA	FPLD				NO	Unknown	Missense	Likely	895A>G	Ile299Val	5	299	Coil 2	Rod domain	3	[318]
	238	LMNA	DCM, SCD				YES	Severe	Frameshift	Certain	904_905delCT	Leu302fs	5	302	Coil 2	Rod domain	3	[259],[284]
	239	LMNA	EDMD, L-CMD				YES	Mild-Moderate	Missense	Certain	905T>C	Leu302Pro	5	302	Coil 2	Rod domain	2	[57],[201],[318]
	240	LMNA	DCM				NO	Unknown	Frameshift	Likely	904_905CT	Ser303Cysfs*27	5	303	Coil 2	Rod domain	1	[90]
	241	LMNA	EDMD, LGMD, CFTD				YES	Mild-Moderate	Missense	Likely	907T>C	Ser303Pro	5	303	Coil 2	Rod domain	2	[57],[200],[351],[318]
	242	LMNA	LGMD	DCM, CSD, SCD			YES, multiple systems/tissues	Unknown	Frameshift	Likely	908_909delCT	Ser303Cysfs*27	5	303	Coil 2	Rod domain	9	[164],[318],[370]
	243	LMNA	FPLD				NO	Moderate	Missense	Likely	916C>G	Leu306Val	5	306	Coil 2	Rod domain	1	[229]
	244	LMNA	EDMD?, LGMD				YES	Unknown	Missense	Likely	932A>G	Lys311Arg	5	311	Coil 2	Rod domain	1	[200],[318]
	245	LMNA	LGMD		DCM, CSD		YES, multiple systems/tissues	Moderate	Missense	Likely	936G>C	Gln312His	5	312	Coil 2	Rod domain	3	[204],[318]
	246	LMNA	LGMD		DCM		YES, multiple systems/tissues	Moderate-Severe	Frameshift	Likely	937-11C>G	Leu313Glyfs*31	6	313	Coil 2	Rod domain	10	[372],[318]
	247	LMNA	DCM, AVB				YES	Moderate-Severe	Missense	Certain	949G>A	Glu317Lys	6	317	Coil 2	Rod domain	10	[1],[33],[314],[371],[318],[389]
	248	LMNA	DCM				NO	Moderate	Missense	Likely	952G>A	Ala318Thr	6	318	Coil 2	Rod domain	2	[103],[363],[318]
	249	LMNA	DCM				NO	Unknown	Frameshift	Certain	958delC	Leu320fs	6	320	Coil 2	Rod domain	1	[257]
	250	LMNA	LGMD, EDMD		DCM		YES, multiple systems/tissues	Moderate	Frameshift	Likely	959delT	Arg321Glufs*159	6	321	Coil 2	Rod domain	4	[276],[318],[366]
	251	LMNA	EDMD, LGMD				YES	Moderate	Deletion	Likely	960delT	Unknown	6	321	Coil 2	Rod domain	1	[317]
	252	LMNA	DCM				NO	Moderate-Severe	Nonsense	Likely	961C>T	Arg321*	6	321	Coil 2	Rod domain	12	[90],[108],[293],[299],[332],[318]
	253	LMNA	EDMD		DCM, CSD		YES, multiple systems/tissues	Moderate-Severe	Missense	Likely	976T>A	Ser326Thr	6	326	Coil 2	Rod domain	4	[108],[310],[318]
	254	LMNA	DCM				NO	Unknown	Missense	Likely	977C>T	Ser326Leu	6	326	Coil 2	Rod domain	1	[366]
	255	LMNA	BBRVT				NO	Moderate	Missense	Likely	979C>G	Leu327Val	6	327	Coil 2	Rod domain	1	[133]
	256	LMNA	DCM				NO	Unknown	Missense	Likely	986G>A	Arg329His	6	329	Coil 2	Rod domain	1	[108]
	257	LMNA	DCM				NO	Unknown	Missense	Likely	Unknown	Arg331Leu	6	331	Coil 2	Rod domain	1	[389]
	258	LMNA	LGMD, Muscular dystrophy		CSD, DCM	FPLD	YES, multiple systems/tissues	Mild-Severe	Missense	Certain	992G>A	Arg331Gln	6	331	Coil 2	Rod domain	24	[76],[108],[114],[332],[334],[318]
	259	LMNA	EDMD				NO	Unknown	Missense	Likely	992G>C	Arg331Pro	6	331	Coil 2	Rod domain	1	[268]
	260	LMNA	LGMD, EDMD		DCM	FPLD	YES, multiple systems/tissues	Severe	Deletion	Likely	1001_1003delGCC	Ser334del	6	334	Coil 2	Rod domain	1	[43],[318]
	261	LMNA	DCM				NO	Unknown	Missense	Likely	1001G>A	Ser334Asn	6	334	Coil 2	Rod domain	2	[15]
	262	LMNA	HHS, DCM				YES	Moderate-Severe	Missense	Certain	1003C>T	Arg335Trp	6	335	Coil 2	Rod domain	22	[237],[53],[165],[257],[288],[318],[395]
	263	LMNA	Muscular dystrophy		DCM		YES, multiple systems/tissues	Unknown	Missense	Likely	1004G>A	Arg335Gln	6	335	Coil 2	Rod domain	2	[113],[366],[318]
	264	LMNA	LGMD				NO	Mild	Frameshift	Likely	1004delG	Arg336Glyfs*144	6	336	Coil 2	Rod domain	2	[57]
	265	LMNA	EDMD				NO	Moderate-Severe	Missense	Likely	1007G>A	Arg336Gln	6	336	Coil 2	Rod domain	2	[204],[317],[318]
	266	LMNA	DCM				NO	Unknown	Missense	Likely	1016C>A	Ala339Glu	6	339	Coil 2	Rod domain	1	[108]
	267	LMNA	DCM				NO	Unknown	Missense	Likely	1039G>A	Gln347Lys	6	347	Coil 2	Rod domain	4	[318]
	268	LMNA	EDMD	CMT	ARVC, DCM		YES, multiple systems/tissues	Moderate	Missense	Likely	1044G>T	Met348Ile	6	348	Coil 2	Rod domain	1	[75],[318]
	269	LMNA	EDMD	DCM	FPLD	PRD	YES, multiple systems/tissues	Moderate-Severe	Missense	Certain	1045C>T	Arg349Trp	6	349	Coil 2	Rod domain	7	[81],[113],[227],[229],[318]
	270	LMNA	DCM				NO	Severe	Missense	Likely	1046G>T	Arg349Leu	6	349	Coil 2	Rod domain	3	[321],[318]
	271	LMNA	DCM				NO	Severe	Missense	Likely	1048G>C	Ala350Pro	6	350	Coil 2	Rod domain	1	[273],[318]
	272	LMNA	EDMD		DCM		YES, multiple systems/tissues	Moderate	Missense	Likely	1059_1060delGCinsCT	Gln353His	6	353	Coil 2	Rod domain	2	[147]
	273	LMNA	DCM				NO	Severe	Missense	Likely	1057C>A	Gln353Lys	6	353	Coil 2	Rod domain	1	[225],[318]
	274	LMNA	DCM		SMA		YES, multiple systems/tissues	Moderate	Nonsense	Certain	1057C>T	Gln353*	6	353	Coil 2	Rod domain	2	[28],[366]
	275	LMNA	EDMD OR LGMD?, Muscular dystrophy		DCM		YES, multiple systems/tissues	Unknown	Missense	Certain	1058A>G	Gln353Arg	6	353	Coil 2	Rod domain	2	[200],[259],[318]
	276	LMNA	EDMD		DCM		YES, multiple systems/tissues	Moderate	Nonsense	Likely	1059_1060delGCinsCT	Gln354*	6	354	Coil 2	Rod domain	2	[147]
	277	LMNA	EDMD, LGMD?		DCM		YES, multiple systems/tissues	Severe	Nonsense	Likely	1063C>T	Gln355*	6	355	Coil 2	Rod domain	3	[108],[200],[209],[332],[318]
	278	LMNA	Muscular dystrophy		DCM		YES, multiple systems/tissues	Severe	Deletion	Likely	1064_1066del	Gln355del	6	355	Coil 2	Rod domain	1	[108],[285],[318]
	279	LMNA	EDMD				NO	Unknown	Missense	Likely	1067T>G	Leu356Arg	6	356	Coil 2	Rod domain	1	[318]
	280	LMNA	LGMD		DCM		YES, multiple systems/tissues	Unknown	Missense	Likely	1069G>A	Asp357Asn	6	357	Coil 2	Rod domain	5	[268]
	281	LMNA	DCM				NO	Unknown	Missense	Likely	1069G>C	Asp357His	6	357	Coil 2	Rod domain	2	[318]
	282	LMNA	DCM				NO	Severe	Missense	Certain	1070A>C	Asp357Ala	6	357	Coil 2	Rod domain	2	[268],[288]
	283	LMNA	EDMD, L-CMD, JIIM				YES	Moderate-Severe	Missense	Certain	1072G>A	Glu358Lys	6	358	Coil 2	Rod domain	25	[29],[54],[56],[57],[198],[201],[213],[282],[311],[329],[287],[318],[383],[392],[393],[396]
	284	LMNA	DCM				NO	Unknown	Nonsense	Likely	1072G>T	Glu358*	6	358	Coil 2	Rod domain	1	[318]
	285	LMNA	EDMD				NO	Moderate	Missense	Likely	1081G>A	Glu361Lys	6	361	Coil 2	Rod domain	1	[285],[318]
	286	LMNA	DCM				NO	Moderate	Frameshift	Likely	1085delT	Leu363Trpfs*117	6	363	Coil 2	Rod domain	1	[31],[318]
	287	LMNA	EDMD				NO	Moderate	Missense	Likely	1090G>A	Asp364Asn	6	364	Coil 2	Rod domain	1	[57]
	288	LMNA	DCM				NO	Unknown	Deletion	Likely	1095_1112delCAAGCTGGCCCTGGACAT	Ile365_Asp370del	6	365	Coil 2	Rod domain	1	[90]
	289	LMNA	LGMD				NO	Mild	Missense	Likely	1106T>C	Leu369Pro	6	369	Coil 2	Rod domain	1	[57]
	290	LMNA	EDMD				NO	Mild	Missense	Likely	1110C>A	Asp370Glu	6	370	Coil 2	Rod domain	1	[57]
	291	LMNA	DCM				NO	Unknown	Deletion	Certain	1111_1125del	Met371_Ala375del	6	371	Coil 2	Rod domain	1	[257]
	292	LMNA	EDMD				NO	Moderate	Missense	Certain	1112T>A	Met371Lys	6	371	Coil 2	Rod domain	1	[29],[318]
	293	LMNA	CSD, DCM				YES	Moderate	Frameshift	Maybe	1114delG	Glu372Argfs*108	6	372	Coil 2	Rod domain	2	[58],[363],[318]
	294	LMNA	L-CMD				NO	Moderate	Missense	Certain	1117A>G	Ile373Val	6	373	Coil 2	Rod domain	2	[57],[176],[327],[318]
	295	LMNA	L-CMD				NO	Moderate	Missense	Certain	1118T>A	Ile373Asn	6	373	Coil 2	Rod domain	2	[57],[176],[327],[318]
	296	LMNA	EDMD, L-CMD				YES	Moderate	Missense	Likely	1124C>G	Ala375Gly	6	375	Coil 2	Rod domain	2	[57],[176],[327],[318]
	297	LMNA	L-CMD				NO	Unknown	Missense	Likely	Unknown	Tyr376Cys	6	376	Coil 2	Rod domain	1	[393]
	298	LMNA	EDMD				NO	Moderate	Missense	Likely	1126T>C	Try376His	6	376	Coil 2	Rod domain	1	[57]
	299	LMNA	EDMD, LGMD, JIIM		DCM		YES, multiple systems/tissues	Moderate	Missense	Likely	1129C>T	Arg377Cys	6	377	Coil 2	Rod domain	7	[108],[200],[329],[335],[318]
	300	LMNA	Muscular dystrophy, LGMD, EDMD		DCM		YES, multiple systems/tissues	Moderate-Severe	Missense	Certain	1130G>A	Arg377His	6	377	Coil 2	Rod domain	37	[5],[10],[56],[70],[113],[173],[184],[227],[267],[276],[347],[366],[367],[371],[15],[273],[334],[318]
	301	LMNA	EDMD, LGMD		DCM	SMA	YES, multiple systems/tissues	Moderate	Missense	Certain	1130G>T	Arg377His	6	377	Coil 2	Rod domain	1	[276],[318]
	302	LMNA	EDMD, LGMD		DCM, AVB		YES, multiple systems/tissues	Moderate-Severe	Missense	Likely	1130G>T	Arg377Leu	6	377	Coil 2	Rod domain	9	[33],[113],[132],[227],[337],[15]
	303	LMNA	Heart abnormalities, DCM		LGMD		YES, multiple systems/tissues	Severe	Frameshift	Likely	1102_1130dup	Lys378Profs*112	6	378	Coil 2	Rod domain	1	[123],[318]
	304	LMNA	LGMD				NO	Unknown	Missense	Likely	1135C>T	Leu379Phe	6	379	Coil 2	Rod domain	1	[318]
	305	LMNA	L-CMD				NO	Severe	Missense	Likely	1139T>C	Leu380Ser	6	380	Coil 2	Rod domain	2	[201],[211],[318]
	306	LMNA	EDMD				NO	Unknown	Missense	Likely	1142A>C	Glu381Ala	6	381	Coil 2	Rod domain	1	[287],[318]
	307	LMNA	EDMD				NO	Unknown	Missense	Likely	1144G>C	Gly382Arg	6	382	Coil 2	Rod domain	1	[318]
	308	LMNA	ARVC				NO	Moderate	Missense	Likely	1145G>T	Gly382Val	6	382	Coil 2	Rod domain	2	[93],[318]
	309	LMNA	LGMD				NO	Unknown	Missense	Likely	1146C>T	Gly382Gly	6	382	Coil 2	Rod domain	1	[318]
	310	LMNA	L-CMD				NO	Moderate	Missense	Certain	1147G>A	Glu383Lys	6	383	Coil 2	Rod domain	3	[57],[176],[327],[318],[393]
	311	LMNA	AF				NO	Unknown	Missense	Likely	1149G>A	Glu383Glu	6	383	Coil 2	Rod domain	1	[333]
	312	LMNA	L-CMD				NO	Moderate	Missense	Likely	1150G>A	Glu384Lys	6	384	Coil 2	Rod domain	1	[57],[327]
	313	LMNA	DCM				NO	Unknown	Nonsense	Maybe	1150G>T	Glu384*	6	384	Coil 2	Rod domain	1	[160],[318]
	314	LMNA	L-CMD				NO	Moderate	Missense	Certain	1151A>G	Glu384Gly	6	384	Coil 2	Rod domain	3	[57],[176],[327],[318]
	315	LMNA	EDMD				NO	Moderate	Missense	Likely	1152G>C	Glu384Asp	6	384	Coil 2	Rod domain	1	[57]
	316	LMNA	LGMD				NO	Mild	Missense	Likely	1156A>T	Arg386Trp	6	386	Coil 2	Rod domain	1	[198]
	317	LMNA	DCM				NO	Severe	Frameshift	Likely	1157+1G>T	Arg386Serfs*21	6	386	Coil 2	Rod domain	1	[288],[318]
	318	LMNA	EDMD				NO	Unknown	Missense	Likely	1157G>A	Arg386Lys	6	386	Coil 2	Rod domain	1	[318]
	319	LMNA	DCM		FPLD		YES, multiple systems/tissues	Unknown	Missense	Likely	1157G>C	Arg386Thr	6	386	Coil 2	Rod domain	1	[318]
	320	LMNA	EDMD				NO	Moderate	Missense	Likely	1157G>T	Arg386Met	6	386	Coil 2	Rod domain	1	[116],[318]
	321	LMNA	L-CMD				NO	Unknown	Missense	Likely	1160T>C	Leu387Pro	7	387	Coil 2	Rod domain	1	[393]
	322	LMNA	LGMD		Metabolic disease		YES, multiple systems/tissues	Moderate	Missense	Certain	1159C>G	Leu387Val	7	387	Coil 2	Rod domain	2	[57],[84],[318]
	323	LMNA	L-CMD				NO	Unknown	Missense	Likely	1162C>T	Arg388Cys	7	388	Coil 2	Rod domain	1	[318]
	324	LMNA	DCM				NO	Moderate-Severe	Missense	Likely	1163G>A	Arg388His	7	388	Coil 2	Rod domain	6	[103],[363],[318]
	325	LMNA	L-CMD		Lipodystrophy		YES, multiple systems/tissues	Moderate	Missense	Likely	1163G>C	Arg388Pro	7	388	Coil 2	Rod domain	4	[57],[121],[327],[393]
	326	LMNA	LGMD				NO	Unknown	Frameshift	Likely	1173dup	Ser392Glnfs*34	7	392	Tail	Emerin/LAP2α binding	1	[318]
	327	LMNA	Metabolic disease				NO	Moderate	Missense	Likely	1184C>T	Ser395Leu	7	395	Tail	Emerin/LAP2α binding	1	[84],[318]
	328	LMNA	EDMD				NO	Unknown	Missense	Likely	1187A>G	Gln396Arg	7	396	Tail	Emerin/LAP2α binding	1	[318]
	329	LMNA	DCM, CSD		FPLD		YES, multiple systems/tissues	Mild-Severe	Missense	Likely	1195C>T	Arg399Cys	7	399	Tail	Emerin/LAP2α binding	4	[47],[58],[103],[363],[318]
	330	LMNA	Metabolic disease, FPLD				YES	Severe	Missense	Likely	1196G>A	Arg399His	7	399	Tail	Emerin/LAP2α binding	1	[84],[318]
	331	LMNA	DCM, AVB, SSS, CSD				YES	Moderate	Frameshift	Likely	1197_1240delTGGCCGTGCTTCCTCTCACTCATCCCAGACACAGGGTGGGGGCA	Gly400Argfs*11	7	400	Tail	Emerin/LAP2α binding	2	[143],[318]
	332	LMNA	EDMD		CHD, DCM		YES, multiple systems/tissues	Mild-Severe	Missense	Likely	1201C>T	Arg401Cys	7	401	Tail	Emerin/LAP2α binding	5	[56],[106],[135],[146],[265],[318]
	333	LMNA	DCM				NO	Moderate	Frameshift	Likely	1209_1213dup	His405Profs*77	7	405	Tail	Emerin/LAP2α binding	1	[154]
	334	LMNA	IR				NO	Unknown	Missense	Likely	1232G>A	Gly411Asp	7	411	Tail	Emerin/LAP2α binding	1	[318]
	335	LMNA	Muscular dystrophy				NO	Unknown	Missense	Likely	1237G>T	Gly413Cys	7	413	Tail	Emerin/LAP2α binding	1	[318]
	336	LMNA	AF				NO	Unknown	Missense	Likely	1243G>A	Val415Ile	7	415	Tail	Emerin/LAP2α binding	1	[333],[318]
	337	LMNA	MD, IR				YES	Moderate	Missense	Likely	1262T>C	Leu421Pro	7	421	Tail, NLS	Emerin/LAP2α binding	1	[84],[318]
	338	LMNA	LGMD		DCM		YES, multiple systems/tissues	Unknown	Deletion	Likely	1270delA	Unknown	7	???	Tail	Emerin/LAP2α binding	3	[268]
	339	LMNA	DCM				NO	Unknown	Frameshift	Certain	1273_1274delGA	Glu425fs	7	425	Tail	Emerin/LAP2α binding	1	[259]
	340	LMNA	Muscular dystrophy				NO	Unknown	Missense	Likely	1279C>G	Arg427Gly	7	427	Tail	Emerin/LAP2α binding	1	[318]
	341	LMNA	DCM				NO	Severe	Missense	Likely	1285C>T	Arg429Cys	7	429	Tail	Emerin/LAP2α binding	1	[242]
	342	LMNA	DCM, AVB, CSD				YES	Moderate	Nonsense	Likely	1292C>G	Ser431*	7	431	Tail	Emerin/LAP2α binding	5	[50],[143],[318]
	343	LMNA	DCM				NO	Moderate	Nonsense	Likely	1294C>T	Gln432*	7	432	Tail	Emerin/LAP2α binding	4	[332],[318]
	344	LMNA	DCM				NO	Unknown	Missense	Likely	1300G>A	Ala434Thr	7	434	Tail	Emerin/LAP2α binding	1	[265]
	345	LMNA	DCM				NO	Unknown	Missense	Likely	1303C>T	Arg435Cys	7	435	Tail	Emerin/LAP2α binding	1	[318]
	346	LMNA	DCM				NO	Unknown	Frameshift	Likely	1304_1307dup	Ser437Hisfs*2	7	437	Tail	Emerin/LAP2α binding	5	[318]
	347	LMNA	CSD, DCM				YES	Moderate-Severe	Frameshift	Certain	1307_1308insGCAC	Ser437Hisfs*1	7	437	Tail	Emerin/LAP2α binding	16	[58],[103],[363]
	348	LMNA	Metabolic disease, FPLD				YES	Moderate	Missense	Likely	1315C>T	Arg439Cys	7	439	Tail	Emerin/LAP2α binding	3	[84],[258],[323],[318]
	349	LMNA	DCM		FPLD		YES, multiple systems/tissues	Moderate	Missense	Maybe	1318G>A	Val440Met	7	440	Tail	Emerin/LAP2α binding	4	[95],[237],[332],[318]
	350	LMNA	DCM				NO	Unknown	Frameshift	Certain	1320delG	Val440fs	7	440	Tail	Emerin/LAP2α binding	1	[259]
	351	LMNA	HCM				NO	Unknown	Missense	Likely	1322C>T	Ala441Val	7	441	Tail	Emerin/LAP2α binding	1	[318]
	352	LMNA	L-CMD				NO	Moderate	Missense	Likely	1325T>G	Val442Gly	7	442	Tail	Emerin/LAP2α binding	1	[57],[327]
	353	LMNA	L-CMD				NO	Unknown	Duplication	Likely	1330_1338dup	Glu444_Glu447dup	7	444	Tail	Emerin/LAP2α binding	1	[318]
	354	LMNA	L-CMD				NO	Moderate	Duplication	Likely	1330_1338dup9	Glu444_Asp446dup	7	444	Tail	Emerin/LAP2α binding	1	[65]
	355	LMNA	LVNC, SCD				YES	Severe	Missense	Likely	1334T>A	Val445Glu	7	445	Tail	Emerin/LAP2α binding	1	[341],[318]
	356	LMNA	L-CMD				NO	Moderate	Missense	Likely	1336G>T	Asp446Tyr	7	446	Tail	Emerin/LAP2α binding	1	[57]
	357	LMNA	EDMD				NO	Moderate	Missense	Likely	1337A>T	Asp446Val	7	446	Tail	Emerin/LAP2α binding	1	[196],[318]
	358	LMNA	AF, DCM				YES	Unknown	Missense	Likely	1338T>C	Asp446Asp	7	446	Tail	Emerin/LAP2α binding	8	[234],[329]
	359	LMNA	EDMD				NO	Severe	Missense	Likely	1339G>C	Glu447Gln	7	447	Tail	Emerin/LAP2α binding	1	[273]
	360	LMNA	LGMD, EDMD, Muscular dystrophy				YES	Moderate	Missense	Likely	1346G>A	Gly449Asp	7	449	Tail	Emerin/LAP2α binding	1	[285],[318]
	361	LMNA	EDMD, LGMD, L-CMD		DCM, CFTD	, FPLD	YES, multiple systems/tissues	Mild-Severe	Missense	Certain	1357C>T	Arg453Trp	7	453	Tail	Emerin/LAP2α binding	38	[9],[29],[30],[32],[54],[56],[57],[59],[198],[205],[301],[319],[331],[193],[268],[287],[318],[196],[200],[218],[300],[351],[287],[327],[334],[392],[393]
	362	LMNA	L-CMD				NO	Moderate	Missense	Likely	1358G>C	Arg453Pro	7	453	Tail	Emerin/LAP2α binding	1	[201],[318]
	363	LMNA	LGMD, EDMD				YES	Severe	Missense	Likely	1361T>C	Leu454Pro	7	454	Tail	Emerin/LAP2α binding	1	[285],[318]
	364	LMNA	L-CMD				NO	Moderate	Missense	Likely	1364G>C	Arg455Pro	7	455	Tail	Emerin/LAP2α binding	1	[201],[318]
	365	LMNA	L-CMD, EDMD, LGMD?, JIIM				YES	Moderate-Severe	Missense	Likely	1366A>C	Asn456His	7	456	Tail	Emerin/LAP2α binding	2	[198],[200],[329],[318]
	366	LMNA	EDMD, L-CMD				YES	Moderate-Severe	Missense	Certain	1366A>G	Asn456Asp	7	456	Tail	Emerin/LAP2α binding	2	[57],[201],[318]
	367	LMNA	Muscular dystrophy, EDMD				YES	Unknown	Missense	Likely	1367A>T	Asn456Ile	7	456	Tail	Emerin/LAP2α binding	2	[318]
	368	LMNA	L-CMD				NO	Unknown	Deletion	Likely	1368_1370delCAA	Asn456_Asn456del	7	456	Tail	Emerin/LAP2α binding	1	[318]
	369	LMNA	LGMD, EDMD				YES	Unknown	Deletion	Likely	1368_70delCAA	Asn456del	7	456	Tail	Emerin/LAP2α binding	2	[59]
	370	LMNA	EDMD, L-CMD				YES	Moderate-Severe	Missense	Certain	1368C>A	Asn456Lys	7	456	Tail	Emerin/LAP2α binding	2	[29],[252],[318]
	371	LMNA	LGMD		DCM		YES, multiple systems/tissues	Unknown	Frameshift	Likely	1370delA	Lys457Serfs*23	7	457	Tail	Emerin/LAP2α binding	1	[113],[318]
	372	LMNA	L-CMD				NO	Moderate	Missense	Likely	1372T>C	Ser458Pro	7	458	Tail	Emerin/LAP2α binding	1	[57],[327]
	373	LMNA	Muscular dystrophy				NO	Unknown	Missense	Likely	1376A>G	Asn459Ser	7	459	Tail	Emerin/LAP2α binding	1	[318]
	374	LMNA	EDMD		, DCM		YES, multiple systems/tissues	Unknown	Missense	Likely	1381G>T	Asp461Tyr	8	461	Tail	Emerin/LAP2α binding	3	[318]
	375	LMNA	FPLD				NO	Unknown	Missense	Likely	1394G>A	Gly465Asp	8	465	Tail	Emerin/LAP2α binding	1	[197],[318]
	376	LMNA	DCM				NO	Unknown	Nonsense	Certain	Unknown	Trp467*	8	467	Tail	Emerin/LAP2α binding	1	[389]
	377	LMNA	LGMD, EDMD				YES	Moderate	Missense	Likely	1399T>C	Trp467Arg	8	467	Tail	Emerin/LAP2α binding	1	[285],[318]
	378	LMNA	EDMD				NO	Moderate-Severe	Missense	Likely	1406T>C	Ile469Thr	8	469	Tail	Emerin/LAP2α binding	3	[57],[198],[317],[318]
	379	LMNA	Muscular dystrophy, EDMD		FPLD		YES, multiple systems/tissues	Moderate	Missense	Maybe	1411C>G	Arg471Gly	8	471	Tail	Emerin/LAP2α binding	2	[246],[318]
	380	LMNA	EDMD		CSD, DCM, HCM		YES, multiple systems/tissues	Severe	Missense	Likely	1411C>T	Arg471Cys	8	471	Tail	Emerin/LAP2α binding	3	[23],[171],[318]
	381	LMNA	Muscular dystrophy, EDMD OR LGMD?		DCM, CSD		YES, multiple systems/tissues	Moderate-Severe	Missense	Certain	1412G>A	Arg471His	8	471	Tail	Emerin/LAP2α binding	14	[23],[58],[103],[108],[200],[189],[318],[257],[363]
	382	LMNA	DCM				NO	Severe	Insertion	Maybe	1424_1425insAGA	Gly474_Asp475insGlu	8	474	Tail	Emerin/LAP2α binding	1	[363]
	383	LMNA	DCM				NO	Unknown	Deletion/Insertion	Likely	1422_1424dup	Asp475delinsGluArg	8	475	Tail	Emerin/LAP2α binding	1	[318]
	384	LMNA	DCM				NO	Moderate	Frameshift	Likely	1397delA	Asn466Ilefs*14	8	479	Tail	Emerin/LAP2α binding	5	[347],[318]
	385	LMNA	DCM				NO	Moderate	Frameshift	Certain	1434dupG	Leu479Alafs*72	8	479	Tail	Emerin/LAP2α binding	4	[55]
	386	LMNA	LGMD		CSD		YES, multiple systems/tissues	Moderate	Missense	Likely	1441T>C	Tyr481His	8	481	Tail	Emerin/LAP2α binding	15	[136],[325],[318]
	387	LMNA	DCM, AVB				YES	Moderate	Nonsense	Likely	1443C>G	Tyr481*	8	481	Tail	Emerin/LAP2α binding	6	[143],[148],[318]
	388	LMNA	DCM, CSD	FPLD, Diabetes, IR, Lipoatrophy			YES, multiple systems/tissues	Mild-Severe	Missense	Certain	1444C>T	Arg482Trp	8	482	Tail	Emerin/LAP2α binding	106	[13],[95],[98],[127],[161],[190],[197],[199],[258],[288],[297],[311],[331],[357],[186],[229],[318]
	389	LMNA	EDMD	FPLD, Lipoatrophy, Diabetes		PCSO	YES, multiple systems/tissues	Moderate-Severe	Missense	Certain	1445G>A	Arg482Gln	8	482	Tail	Emerin/LAP2α binding	71	[13],[20],[62],[95],[98],[188],[195],[197],[199],[216],[288],[297],[304],[311],[348],[356],[186],[229],[318]
	390	LMNA	FPLD				NO	Moderate-Severe	Missense	Likely	1445G>T	Arg482Leu	8	482	Tail	Emerin/LAP2α binding	7	[56],[197],[246],[186],[318]
	391	LMNA	FPLD				NO	Unknown	Missense	Likely	1458G>T, 1458G>C	Lys486Asn	8	486	Tail	Emerin/LAP2α binding	3	[197],[186],[318]
	392	LMNA	AF				NO	Unknown	Missense	Likely	1462A>C	Thr488Pro	8	488	Tail	Emerin/LAP2α binding	1	[333],[318]
	393	LMNA	Muscular dystrophy				NO	Unknown	Missense	Likely	1466T>C	Leu489Pro	8	489	Tail	Emerin/LAP2α binding	1	[318]
	394	LMNA	LGMD		SMA		YES, multiple systems/tissues	Moderate	Missense	Likely	1477C>T	Gln493*	8	493	Tail	Emerin/LAP2α binding	2	[276],[318]
	395	LMNA	EDMD				NO	Moderate	Missense	Likely	1478A>C	Gln493Pro	8	493	Tail	Emerin/LAP2α binding	1	[57]
	396	LMNA	L-CMD				NO	Moderate	Deletion	Certain	1489-14_1489-7del	Ile497_Glu536del	9	497	Tail	Emerin/LAP2α binding	1	[57],[176],[327]
	397	LMNA	FPLD				NO	Unknown	Deletion/insertion	Likely	1488+5G>C	Ile497Met664delinsVTGRALGTLGRPWVAMGALG*	9	497	Tail	Emerin/LAP2α binding	2	[318]
	398	LMNA	EDMD		DCM		YES, multiple systems/tissues	Moderate	Deletion	Likely	1489-1G>T	Ile497_Glu536del	9	497	Tail	Emerin/LAP2α binding	2	[288],[318]
	399	LMNA	EDMD				NO	Moderate	Missense	Likely	1492T>A	Trp498Arg	9	498	Tail	Emerin/LAP2α binding	2	[33],[318]
	400	LMNA	AF, CSD				YES	Unknown	Nonsense	Likely	1494G>A	Trp498*	9	498	Tail	Emerin/LAP2α binding	7	[318]
	401	LMNA	LGMD				NO	Moderate	Missense	Likely	1494G>T	Trp498Cys	9	498	Tail	Emerin/LAP2α binding	5	[20],[285],[349],[318]
	402	LMNA	DCM				NO	Moderate	Frameshift	Likely	1493delG	Ala499Leufs*49	9	499	Tail	Emerin/LAP2α binding	1	[31],[318]
	403	LMNA	DCM		CMT		YES, multiple systems/tissues	Unknown	Frameshift	Likely	1496delC	Ala499Valfs*49	9	499	Tail	Emerin/LAP2α binding	1	[86],[318]
	404	LMNA	DCM, CSD				YES	Moderate	Insertion	Maybe	1512-1513insAG	Unknown	9	???	Tail	Emerin/LAP2α binding	30	[15],[227]
	405	LMNA	DCM				NO	Unknown	Frameshift	Likely	1513_1514insGA	Thr505Argfs*44	9	505	Tail	Emerin/LAP2α binding	4	[113],[318]
	406	LMNA	Metabolic disease, FPLD				YES	Moderate	Missense	Likely	1516C>G	His506Asn	9	506	Tail	Emerin/LAP2α binding	2	[84],[318]
	407	LMNA	DCM				NO	Unknown	Missense	Likely	1517A>C	His506Pro	9	506	Tail	Emerin/LAP2α binding	1	[113]
	408	LMNA	FPLD				NO	Moderate	Missense	Likely	1516C>A	His506Asp	9	506	Tail	Emerin/LAP2α binding	1	[258]
	409	LMNA	EDMD				NO	Moderate	Frameshift	Likely	insC1525_6	Pro509fs39*	9	509	Tail	Emerin/LAP2α binding	2	[33]
	410	LMNA	DCM, AVB				YES	Moderate-Severe	Frameshift	Likely	1526_1527insC	Thr510Tyrfs*42	9	510	Tail	Emerin/LAP2α binding	4	[143]
	411	LMNA	LGMD, EDMD				YES	Unknown	Frameshift	Likely	1526dup	Thr510Tyrfs*42	9	510	Tail	Emerin/LAP2α binding	3	[318]
	412	LMNA	DCM, CSD, SCD				YES	Severe	Missense	Likely	1526insA	Thr510Tyr	9	510	Tail	Emerin/LAP2α binding	7	[303]
	413	LMNA	EDMD OR LGMD?				YES	Unknown	Frameshift	Likely	1527-1529TAC>AA	Thr510Thrfs37*	9	510	Tail	Emerin/LAP2α binding	1	[200]
	414	LMNA	EDMD				NO	Moderate	Frameshift	Likely	1527-1529TAC<AA	Asp511fs	9	511	Tail	Emerin/LAP2α binding	1	[193]
	415	LMNA	LGMD, EDMD				YES	Unknown	Missense	Certain	1535T>C	Leu512Pro	9	512	Tail	Emerin/LAP2α binding	6	[59],[318]
	416	LMNA	EDMD, LGMD				YES	Moderate	Missense	Certain	1540T>C	Trp514Arg	9	514	Tail	Emerin/LAP2α binding	2	[57],[176],[200],[318]
	417	LMNA	LGMD		DCM		YES, multiple systems/tissues	Severe	Missense	Maybe	1622G>C	Arg541Pro	9	514	Tail	Emerin/LAP2α binding	2	[227],[318]
	418	LMNA	FPLD				NO	Unknown	Missense	Likely	1543A>G	Lys515Glu	9	515	Tail	Emerin/LAP2α binding	1	[197],[318]
	419	LMNA	EDMD		DCM		YES, multiple systems/tissues	Moderate	Nonsense	Likely	1549C>T	Gln517*	9	517	Tail	Emerin/LAP2α binding	2	[288],[318]
	420	LMNA	DCM		L-CMD, LGMD, EDMD, MM		YES, multiple systems/tissues	Moderate-Severe	Missense	Certain	1558T>C	Trp520Arg	9	520	Tail	Emerin/LAP2α binding	9	[57],[162],[176],[279],[313],[327],[318]
	421	LMNA	EDMD				NO	Moderate	Missense	Likely	1558T>G	Trp520Gly	9	520	Tail	Emerin/LAP2α binding	3	[353],[318]
	422	LMNA	EDMD				NO	Unknown	Missense	Likely	1559G>C	Trp520Ser	9	520	Tail	Emerin/LAP2α binding	1	[318]
	423	LMNA	DCM				NO	Moderate	Nonsense	Likely	1560G>A	Trp520*	9	520	Tail	Emerin/LAP2α binding	1	[288],[318]
	424	LMNA	EDMD		DCM		YES, multiple systems/tissues	Moderate-Severe	Missense	Likely	1567G>A	Gly523Arg	9	523	Tail	Emerin/LAP2α binding	2	[1],[194],[371],[318]
	425	LMNA	DCM				NO	Unknown	Frameshift	Likely	1566CG >C	Asn524Thrfs*23	9	524	Tail	Emerin/LAP2α binding	1	[106]
	426	LMNA	DCM				NO	Unknown	Deletion	Likely	Unknown	Leu526_Arg527	9	526	Tail	Emerin/LAP2α binding	1	[178]
	427	LMNA	DCM				NO	Unknown	Frameshift	Likely	1576_1579dup	Arg527Profs*26	9	527	Tail	Emerin/LAP2α binding	1	[318]
	428	LMNA	EDMD				NO	Moderate	Missense	Likely	1579C>T	Arg527Cys	9	527	Tail	Emerin/LAP2α binding	1	[273]
	429	LMNA	EDMD				NO	Unknown	Missense	Likely	1580G>A	Arg527His	9	527	Tail	Emerin/LAP2α binding	4	[318]
	430	LMNA	LGMD, EDMD, L-CMD		DCM	FPLD	YES, multiple systems/tissues	Moderate-Severe	Missense	Certain	1580G>C	Arg527Pro	9	527	Tail	Emerin/LAP2α binding	21	[194],[198],[200],[317],[327],[29],[56],[57],[144],[176],[300],[318]
	431	LMNA	DCM, AVB				YES	Moderate	Frameshift	Certain	insCTGC1579_80	Ile527fs*23	9	527	Tail	Emerin/LAP2α binding	3	[33]
	432	LMNA	EDMD, LGMD, CFTD				YES	Moderate-Severe	Missense	Certain	1583C>A	Thr528Lys	9	528	Tail	Emerin/LAP2α binding	5	[29],[198],[200],[205],[317],[351],[318]
	433	LMNA	EDMD, L-CMD				YES	Moderate-Severe	Missense	Certain	1583C>G	Thr528Arg	9	528	Tail	Emerin/LAP2α binding	8	[3],[162],[196],[205],[318],[393]
	434	LMNA	AF		FPLD		YES, multiple systems/tissues	Severe	Missense	Likely	1583C>T	Thr528Met	9	528	Tail	Emerin/LAP2α binding	4	[234],[229],[318]
	435	LMNA	EDMD				NO	Unknown	Missense	Likely	1588C>T	Leu530Phe	9	530	Tail	Emerin/LAP2α binding	1	[318]
	436	LMNA	EDMD				NO	Unknown	Missense	Likely	1589T>C	Leu530Pro	9	530	Tail	Emerin/LAP2α binding	3	[300],[318]
	437	LMNA	DCM				NO	Unknown	Missense	Likely	1604G>C	Gly535Ala	9	535	Tail	Emerin/LAP2α binding		[237]
	438	LMNA	LGMD		DCM		YES, multiple systems/tissues	Moderate-Severe	Missense	Certain	1621C>A	Arg541Ser	10	541	Tail	Emerin/LAP2α binding	3	[148],[198],[225],[318]
	439	LMNA	DCM				NO	Moderate	Missense	Likely	1621C>G	Arg541Gly	10	541	Tail	Emerin/LAP2α binding	2	[143],[318]
	440	LMNA	DCM, AVB				NO	Moderate-Severe	Missense	Certain	1621C>T	Arg541Cys	10	541	Tail	Emerin/LAP2α binding	15	[36],[41],[56],[143],[238],[257],[298],[320],[334],[318],[402]
	441	LMNA	EDMD, LGMD?		DCM		YES, multiple systems/tissues	Moderate	Missense	Certain	1622G>A	Arg541His	10	541	Tail	Emerin/LAP2α binding	4	[36],[108],[196],[200],[273],[334],[318]
	442	LMNA	EDMD				NO	Moderate	Missense	Likely	1633C>T	Arg545Cys	10	545	Tail	Emerin/LAP2α binding	1	[301],[318]
	443	LMNA	LGMD	AF, DCM, Wolff-Parkinson-White syndrome	Cushing's syndrome	FPLD	YES, multiple systems/tissues	Severe	Missense	Likely	1634G>A	Arg545His	10	545	Tail	Emerin/LAP2α binding	1	[355]
	444	LMNA	Muscular dystrophy				NO	Unknown	Missense	Likely	1675G>T	Asp559Tyr	10	559	Tail		1	[318]
	445	LMNA	FPLD				NO	Moderate-Severe	Missense	Likely	1711_1712CG>TC	Arg571Ser	10a	571	Tail	Unique lamin C seq	2	[68]
	446	LMNA	Muscular dystrophy	CSD, DCM	PN		YES, multiple systems/tissues	Mild-Moderate	Missense	Certain	1711C>A	Arg571Ser	10a	571	Tail	Unique lamin C seq	9	[12],[91]
	447	LMNA	EDMD, Muscular dystrophy		PN		YES, multiple systems/tissues	Moderate	Missense	Likely	1711C>T	Arg571Cys	10a	571	Tail	Unique lamin C seq	3	[59],[91]
	448	LMNA	DCM				NO	Unknown	Missense	Likely	1714C>T	Arg572Cys	10a	572	Tail	Unique lamin C seq	1	[157]
	449	LMNA	Muscular dystrophy		CMT	PLD	YES, multiple systems/tissues	Unknown	Missense	Likely	1711A>T	Ser571Cys	11	571	Tail		2	[318]
	450	LMNA	DCM				NO	Unknown	Missense	Likely	1713C>A	Ser571Arg	11	571	Tail		8	[318]
	451	LMNA	DCM				NO	Unknown	Frameshift	Likely	1714insCTGC	Ser572Leufs*8	11	572	Tail		3	[318]
	452	LMNA	LGMD	DCM, AVB	Diabetes, FPLD		YES, multiple systems/tissues	Moderate	Missense	Certain	1718C>T	Ser573Leu	11	573	Tail		14	[33],[223],[276],[366],[318]
	453	LMNA	FPLD				NO	Severe	Missense	Likely	1744C>T	Arg582Cys	11	582	Tail		4	[284]
	454	LMNA	FPLD				NO	Moderate-Severe	Missense	Likely	1745G>A	Arg582His	11	582	Tail		7	[20],[197],[229],[318]
	455	LMNA	FPLD				NO	Moderate	Missense	Likely	1745G>T	Arg582Leu	11	582	Tail		1	[247]
	456	LMNA	FPLD				NO	Unknown	Missense	Likely	1744C>A	Arg582Ser	11	582	Tail		2	[197]
	457	LMNA	FPLD				NO	Unknown	Missense	Likely	1748C>T	Ser583Leu	11	583	Tail		9	[197],[318]
	458	LMNA	FPLD, IR				YES	Moderate	Missense	Likely	1751G>A	Arg584His	11	584	Tail		2	[13],[95],[318]
	459	LMNA	CSD, DCM				YES	Mild-Severe	Missense	Certain	585C>G	Asn195Lys	11	585	Tail		7	[12],[318]
	460	LMNA	Muscular dystrophy				NO	Unknown	Missense	Likely	1756G>A	Val586Met	11	586	Tail		1	[318]
	461	LMNA	AF				NO	Unknown	Missense	Likely	1761G>A	Leu587Leu	11	587	Tail		1	[234]
	462	LMNA	FPLD				NO	Unknown	Missense	Likely	1772G>T	Cys591Phe	11	591	Tail		1	[318]		7
	463	LMNA	AJD				NO	Moderate	Missense	Likely	1774G>A	Gly592Arg	11	592	Tail			[236]
	464	LMNA	DCM		LGMD, EDMD		YES, multiple systems/tissues	Moderate	Missense	Likely	1786G>A	Asp596Asn	11	596	Tail		3	[375],[318]
	465	LMNA	AF				NO	Unknown	Missense	Likely	1803C>T	Ser601Ser	11	601	Tail		1	[333]
	466	LMNA	EDMD		IR		YES, multiple systems/tissues	Unknown	Missense	Likely	1804G>A	Gly602Ser	11	602	Tail		5	[318]
	467	LMNA	DCM				NO	Unknown	Missense	Likely	1840C >T	Arg614Cys	11	614	Tail		2	[106],[160]
	468	LMNA	EDMD				NO	Unknown	Missense	Likely	1871G>A	Arg624His	11	624	Tail		1	[318]
	469	LMNA	FPLD				NO	Severe	Missense	Likely	1892G>A	Gly631Asp	11	631	Tail		1	[247],[318]
	470	LMNA	DCM				NO	Moderate	Missense	Likely	1904G>A	Gly635Asp	11	635	Tail		2	[237],[318]
	471	LMNA	LGMD				NO	Unknown	Missense	Likely	1916A>G	Asp639Gly	11	639	Tail		1	[318]
	472	LMNA	EDMD, Muscular dystrophy, LGMD, L-CMD	AVB, DCM, ARVC, LVNC,	IR, FPLD	CMT	YES, multiple systems/tissues	Moderate-Severe	Missense	Certain	1930C>T	Arg644Cys	11	644	Tail		24	[33],[45],[93],[131],[194],[202],[244],[350],[318],[390]
	473	LMNA	L-CMD				NO	Severe	Missense	Likely	1931G>A	Arg644His	11	644	Tail		1	[350],[318]
	474	LMNA	CSD, DCM				YES	Moderate-Severe	Nonsense	Likely	1960C>T	Arg654*	11	654	Tail	Proteolytic cleavage	5	[58],[103],[363],[318]
	475	LMNA	Metabolic disease				NO	Severe	Frameshift	Likely	Unknown	Thr655fs*49	11	655	Tail	Proteolytic cleavage	1	[84]
	476	LMNA	DCM				NO	Unknown	Deletion/Insertion	Likely	1975dup	Gln659delinsSer	11	659	Tail	Proteolytic cleavage	1	[318]
	477	LMNA	DCM				NO	Unknown	Missense	Likely	1982G>C	Cys661Ser	12	661	Tail	CAAX-motif		[237]
	478	LMNA	DCM				NO	Unknown	Splice site	Likely	356+1G>C	IVS1+1G>C	IVS1				1	[318]
	479	LMNA	DCM, CSD				YES	Moderate	Splice site	Likely	357-1G>T	IVS1-1G>T	IVS1				5	[1],[58],[363],[318]
	480	LMNA	DCM				NO	Unknown	Splice site	Likely	357-2A>G	IVS1-2A>G	IVS1				1	[265]
	481	LMNA	LGMD				NO	Severe	Splice site	Likely	513+1G>A	IVS2+1G>A	IVS2				1	[25]
	482	LMNA	DCM				NO	Severe	Splice site	Likely	514-1G>A	IVS2-1G>A	IVS2				5	[33],[113],[178],[318]
	483	LMNA	avb, AF, DCM				YES	Moderate-Severe	Splice site	Likely	640-10A>G	IVS3-10A>G	IVS3				11	[292],[318]
	484	LMNA	DCM				NO	Moderate	Splice site	Maybe	640-1G>A	IVS3-1G>A	IVS3				1	[78]
	485	LMNA	EDMD				NO	Moderate	Splice site	Likely	810+1G>A	IVS4+1G>A	IVS4				1	[285],[318]
	486	LMNA	EDMD				NO	Severe	Splice site	Likely	810+1G>T	IVS4+1G>T	IVS4				2	[245],[318],[397]
	487	LMNA	AF				NO	Unknown	Splice site	Likely	810+63C>A	IVS4+63C>A	IVS4				1	[333],[318]
	488	LMNA	AF				NO	Unknown	Splice site	Likely	Unknown	IVS4-13T>A	IVS4					[234]
	489	LMNA	DCM, AVB				YES	Moderate	Splice site	Certain	936+1G>T	IVS5+1G>T	IVS5				2	[33],[318]
	490	LMNA	DCM				NO	Unknown	Splice site	Likely	936+1delG	Unknown	IVS5				2	[113],[15]
	491	LMNA	DCM				NO	Unknown	Splice site	Likely	936+2T>G	IVS5+2T>G	IVS5				2	[113],[15]
	492	LMNA	LGMD		DCM		YES, multiple systems/tissues	Unknown	Splice site	Likely	937-11C>G	IVS5-11C>G	IVS5				10	[318]
	493	LMNA	AF				NO	Unknown	Splice site	Likely	937-46A>G	IVS5-46A>G	IVS5				1	[333],[318]
	494	LMNA	AF				NO	Unknown	Splice site	Likely	Unknown	IVS5+12C>T	IVS5				1	[234]
	495	LMNA	EDMD		DCM		YES, multiple systems/tissues	Mild-Moderate	Splice site	Certain	1157+1G>A	IVS6+1G>A	IVS6				13	[29],[33],[113],[15],[318]
	496	LMNA	DCM				NO	Unknown	Splice site	Likely	1157+1G>T	IVS6+1G>T	IVS6				1	[318]
	497	LMNA	DCM				NO	Unknown	Splice site	Likely	1157+46delC	Unknown	IVS6				1	[113]
	498	LMNA	AF, DCM				YES	Unknown	Splice site	Likely	1158-44C>T	IVS6-44C>T	IVS6				3	[234],[318],[333]
	499	LMNA	EDMD				NO	Severe	Splice site	Likely	1159-2A4G	IVS6-2A>G	IVS6				1	[285],[318]
	500	LMNA	AF				NO	Unknown	Splice site	Likely	Unknown	IVS6+16G>A	IVS6					[234]
	501	LMNA	LGMD		DCM, CSD		YES, multiple systems/tissues	Moderate-Severe	Splice site	Certain	1380+1G>A	IVS7+1G>A	IVS7				36	[1],[59],[113],[15],[227],[318]
	502	LMNA	EDMD				NO	Unknown	Splice site	Likely	1381-1G>T	IVS7-1G>T	IVS7				2	[318]
	503	LMNA	DCM				NO	Unknown	Splice site	Uncertain	1381-5G>A	Unknown	IVS7				1	[389]
	504	LMNA	EDMD				NO	Unknown	Splice site	Likely	1381-2A>G	IVS7-2A>G	IVS7				1	[318]
	505	LMNA	L-CMD				NO	Severe	Splice site	Likely	1381-2AG	IVS7-2A	IVS7				1	[201]
	506	LMNA	EDMD, Muscular dystrophy				YES	Moderate	Splice site	Likely	1488+1G>A	IVS8+1G>A	IVS8				2	[285],[318]
	507	LMNA	FPLD				NO	Severe	Splice site	Likely	1488+5G>C	IVS8+5G>C	IVS8				2	[179],[318]
	508	LMNA	EDMD, Muscular dystrophy				YES	Unknown	Splice site	Likely	1489-1G>T	IVS8-1G>T	IVS8				3	[318]
	509	LMNA	DCM				NO	Unknown	Splice site	Likely	1489-2A>G	IVS8-2A>G	IVS8				1	[334]
	510	LMNA	AF				NO	Unknown	Splice site	Likely	Unknown	IVS8-41C>T	IVS8					[234]
	511	LMNA	LGMD, EDMD				YES	Severe	Splice site	Likely	1608+1G>A	IVS9+1G>A	IVS9				7	[142],[318]
	512	LMNA	DCM				NO	Unknown	Splice site	Likely	1608+1G>T	IVS9+1G>T	IVS9				1	[194]
	513	LMNA	EDMD		DCM		YES, multiple systems/tissues	Unknown	Splice site	Likely	1608+4A>G	IVS9+4A>G	IVS9				2	[113],[15],[334],[318]
	514	LMNA	LGMD		DCM		YES, multiple systems/tissues	Unknown	Splice site	Likely	1608+5G>C	IVS9+5G>C	IVS9				10	[318]
	515	LMNA	HHS				NO	Moderate-Severe	Splice site	Likely	1609-12T>G	IVS9-12T>G	IVS9				7	[141],[318]
	516	LMNA	DCM				NO	Moderate	Splice site	Likely	1609-1G>A	IVS9-1G>A	IVS9				1	[154]
	517	LMNA	LGMD		DCM		YES, multiple systems/tissues	Moderate	Splice site	Likely	1609-3C>G	IVS9-3C>G	IVS9				3	[101],[318]
	518	LMNA	LGMD				NO	Unknown	Splice site		Unknown	IVS9+5G>A	IVS 9				1	[56]
	519	LMNA	DCM				NO	Unknown	Splice site	Likely	1698+83G>A	IVS10+83G>A	IVS10				1	[318]
	Number	Gene	Associated disease(s)				Disease severity?	Mutation type	Pathogenic rating?	cDNA nomenclature	Protein nomenclature	Exon	Codon	Structure	Min. # reports of mutation		Reference(s)
	1	LMNB1	Microcephaly				Severe	Missense	Likely	97A>G	Lys33Glu	1	33		1		[352]
	2	LMNB1	Microcephaly				Severe	Missense	Likely	124C>T	Arg42Trp	1	42		1		[352]
	3	LMNB1	Spina bifida				Unknown	Missense	Uncertain	213C>T	Arg71Arg	1	71		1		[22]
	4	LMNB1	Spina bifida				Unknown	Missense	Uncertain	414T>C	Tyr138Tyr	2	138		24		[22]
	5	LMNB1	Spina bifida				Unknown	Missense	Uncertain	432G>A	Ser144Ser	2	144		11		[22]
	6	LMNB1	Microcephaly				Moderate	Missense	Likely	455C>G	Ala152Gly	2	152		1		[352]
	7	LMNB1	Spina bifida				Unknown	Missense	Uncertain	852T>C	Ser284Ser	5	284		1		[22]
	8	LMNB1	Microcephaly				Mild	Deletion	Likely	Unknown	Ser314_Thr497del	6	314		1		[352]
	9	LMNB1	Microcephaly				Moderate-Severe	Splice site	Likely	939+1G>A	Unknown		???		4		[352]
	10	LMNB1	Spina bifida				Unknown	Missense	Likely	1306G>A	Ala436Thr	7	436	Tail domain	1		[22]
	11	LMNB1	Anencephaly				Unknown	Missense	Likely	1343A>G	Asp448Gly	7	448	Tail domain	1		[22]
	12	LMNB1	Spina bifida				Unknown	Missense	Uncertain	1502C>T	Ala501Val	9	501		9		[22]
	13	LMNB1	Spina bifida				Unknown	Missense	Uncertain	1560G>A	Ser520Ser	10	520		2		[22]
	Number	Gene	Associated disease(s)				Disease severity?	Mutation type	Pathogenic rating?	cDNA nomenclature	Protein nomenclature	Exon	Codon	Structure	Min. # reports of mutation		Reference(s)
	1	LMNB2	APL				Severe	Missense	Likely	643G>A	Arg215Gln	4	215		2		[220]
	2	LMNB2	APL				Moderate	Splice site	Likely	Unknown	IVS1-6C>T	IVS1			1		[220]
	3	LMNB2	APL				Moderate	Missense	Likely	1218G>A	Ala407Thr	7	407		1		[220]
	4	LMNB2	APL				Moderate	Missense	Likely	694T>C	Tyr232His	4	232		1		[187]

## Sheet: INM proteins
	Table S5- Inner nuclear membrane proteins
	Number	Gene	Associated disease(s)		Disease severity?	Mutation type	Pathogenic rating?	cDNA nomenclature	Protein nomenclature	Exon	Codon	Structure		Min. # reports of mutation	Reference(s)		Abbreviations
	1	Emerin	EDMD		Unknown	Missense	Likely	1A>G	Met1?	1	1	LEM-domain		2	[122]		EDMD	Emery-Dreifuss muscular dystrophy
	2	Emerin	EDMD		Unknown	Frameshift	Likely	25dup	Asp9Glyfs*24	1	9	LEM-domain		1	[122]		CCD	Cardiac conduction disease
	3	Emerin	EDMD		Mild-Moderate	Deletion	Certain	26_39delATACCGAGCTGACC	Thr10Leufs*18	1	10	LEM-domain		12	[217],[340]		LGMD	Limb-girdle muscular dystrophy
	4	Emerin	EDMD		Unknown	Frameshift	Likely	31delG	Glu11Serfs*2	1	11	LEM-domain		1	[200]		AF	Atrial fibrillation
	5	Emerin	EDMD		Unknown	Missense	Likely	59A>G	Unknown	1		LEM-domain		1	[183]		LEMS	Lambert–Eaton myasthenic syndrome
	6	Emerin	EDMD	DCM	Unknown	Missense	Likely	103G>A	Glu35Lys	2	35	LEM-domain		1	[272],[74]		RSS	Rigid spine syndrome
	7	Emerin	EDMD		Unknown	Deletion	Likely	106_108delAAG	Lys36del	2	36	LEM-domain		1	[340]		LVH	Left ventricular hytrophy
	8	Emerin	AF, DCM		Moderate	Deletion	Certain	110_112delAGA	Lys37del	2	37	LEM-domain		10	[215],[272],[74]
	9	Emerin	EDMD		Unknown	Deletion	Likely	113_141delCCCGCTCGCTCCCACCGCGAGACCTTTTG	Unknown	2		LEM-domain		1	[183]
	10	Emerin	EDMD		Unknown	Frameshift	Likely	116_143del	Phe39Serfs*17	2	39	LEM-domain		1	[122]
	11	Emerin	EDMD		Unknown	Deletion	Likely	118_148del	Unknown	2		LEM-domain		1	[268]
	12	Emerin	EDMD		Unknown	Nonsense	Likely	123C>G	Tyr41*	2	41	LEM-domain			[200]
	13	Emerin	EDMD		Unknown	Nonsense	Likely	130C>T	Gln44*	2	44	LEM-domain		1	[122]			2
	14	Emerin	EDMD		Unknown	Frameshift	Likely	133dup	Arg45Lysfs*16	2	45	LEM-domain		1	[122]
	15	Emerin	RSS		Moderate	Deletion	Maybe	141delG	Unknown	2		Interaction with F-actin		1	[221]
	16	Emerin	EDMD		Unknown	Frameshift	Likely	144dupC *	Ser49Leufs*11	2	49	Interaction with F-actin			[200]
	17	Emerin	EDMD		Unknown	Frameshift	Likely	153dup	Ser52Glnfs*9	2	52	Interaction with F-actin		1	[122]
	18	Emerin	LGMD		Severe	Frameshift	Likely	153_154insC	Ser52Glnfs*9	2	52	Interaction with F-actin		1	[224]
	19	Emerin	EDMD		Moderate	Frameshift	Likely	Unknown	Ser57fs*	2	57	Interaction with F-actin		1	[301]
	20	Emerin	EDMD		Mild	Missense	Likely	173C>T	Ser58Phe	2	58	Interaction with F-actin		1	[386]
	21	Emerin	EDMD		Mild	Nonsense	Likely	174_175delTT	Tyr59*	2	59	Interaction with F-actin		1	[378]
	22	Emerin	EDMD		Unknown	Deletion	Likely	192delG	Unknown	2		Interaction with F-actin		2	[138]
	23	Emerin	EDMD		Unknown	Nonsense	Likely	197delC *	Ser66*	3	66	Interaction with F-actin			[200]
	24	Emerin	EDMD		Unknown	Frameshift	Likely	238_239delAG	Unknown	3		Interaction with F-actin		1	[268]
	25	Emerin	EDMD		Moderate	Frameshift	Certain	251_255delTCTAC	Leu84Profs*7	3	84	Interaction with F-actin		3	[21],[122]
	26	Emerin	EDMD		Unknown	Frameshift	Certain	251-255delTCTAC	Leu84_Tyr85>Profs*7	3	84	Interaction with F-actin			[200]
	27	Emerin	EDMD		Moderate	Frameshift	Likely	253_254insT	Tyr85Leufs*8	3	85	Interaction with F-actin		2	[340]
	28	Emerin	EDMD		Unknown	Missense	Likely	255C>A	Unknown	3		Interaction with F-actin		1	[268]
	29	Emerin	EDMD		Unknown	Nonsense	Likely	256C>T	Gln86*	3	86	Interaction with F-actin		1	[122]
	30	Emerin	EDMD		Moderate	Deletion	Likely	266-27_266-10del	Unknown	4		Interaction with F-actin		2	[302]
	31	Emerin	EDMD		Unknown	Missense	Likely	314A>C	Unknown	4	105	Interaction with F-actin		2	[138]
	32	Emerin	EDMD		Severe	Nonsense	Likely	315T>C	Tyr105*	4	105	Interaction with F-actin		4	[249],[310]
	33	Emerin	EDMD		Unknown	Deletion	Likely	333delT	Unknown	4		Interaction with F-actin		3	[346]
	34	Emerin	EDMD		Unknown	Missense	Likely	356C>G	Unknown	4		Interaction with F-actin		1	[138]
	35	Emerin	EDMD, LGMD		Unknown	Frameshift	Likely	359_362delCAGT	Ser120fs*1	4	120	Interaction with F-actin		2	[200],[224]
	36	Emerin	CCD		Severe	Nonsense	Likely	405dup	Asp136*	5	136	Interaction with F-actin		9	[177]
	37	Emerin	EDMD		Unknown	Insertion	Likely	412insA	Unknown	5	138	Interaction with F-actin		3	[346]
	38	Emerin	EDMD		Moderate-Severe	Insertion	Maybe	417insT	Unknown	5		Interaction with F-actin		3	[71]
	39	Emerin	EDMD		Unknown	Nonsense	Likely	428_430delCTG	Ser143*	5	143	Interaction with F-actin		1	[122]
	40	Emerin	EDMD		Severe	Frameshift	Likely	487delA	Ser163fs	6	163	Interaction with F-actin		2	[226]
	41	Emerin	EDMD		Unknown	Nonsense	Likely	512C>A	Ser171*	6	171	Interaction with F-actin	Interaction with CTNNB1	1	[122]
	42	Emerin	EDMD		Unknown	Missense	Likely	527C>T	Ser176Phe	6	176	Interaction with F-actin	Interaction with CTNNB1		[272]
	43	Emerin	EDMD		Moderate	Missense	Likely	1606C>A	Pro183His	6	183	Interaction with F-actin	Interaction with CTNNB1	1	[122],[261]
	44	Emerin	EDMD		Mild-Moderate	Missense	Likely	1605C>A	Pro183Thr	6	183	Interaction with F-actin	Interaction with CTNNB1	6	[261],[115]
	45	Emerin	EDMD		Unknown	Frameshift	Likely	564_565delCG	Unknown	6		Interaction with F-actin		1	[183]
	46	Emerin	EDMD		Unknown	Frameshift	Likely	569_570delTT	Phe190Tyrfs*19	6	190	Interaction with F-actin		1	[122]
	47	Emerin	EDMD		Unknown	Nonsense	Likely	600G>A	Trp200*	6	200	Interaction with F-actin		2	[122]
	48	Emerin	EDMD		Unknown	Frameshift	Likely	600_601delAA	Unknown	6	200	Interaction with F-actin		1	[138]
	49	Emerin	EDMD		Unknown	Frameshift	Likely	607delC	Arg203Profs*34	6	203	Interaction with F-actin		1	[122]
	50	Emerin	EDMD		Unknown	Frameshift	Likely	605_608dup	Arg204Profs*7	6	204	Interaction with F-actin		1	[122]
	51	Emerin	EDMD		Unknown	Frameshift	Likely	619delC	Arg207Glyfs*30	6	207	Interaction with F-actin			[200]
	52	Emerin	EDMD		Moderate	Frameshift	Maybe	631delC	Arg211ValfsTer26	6	211	Interaction with F-actin		1	[386]
	53	Emerin	EDMD		Severe	Frameshift	Likely	631_635delTCTAC	Unknown	6	211	Interaction with F-actin		2	[207]
	54	Emerin	EDMD		Unknown	Frameshift	Likely	650_654dup	Gly218_Gln219insTrpAlafsX20	6	218	Interaction with F-actin			[200]
	55	Emerin	EDMD		Unknown	Frameshift	Likely	650_654dupTGGGC	Unknown	6	218	Interaction with F-actin		1	[268]
	56	Emerin	EDMD		Unknown	Nonsense	Likely	655C>T	Gln219*	6	219	Interaction with F-actin		1	[122]
	57	Emerin	EDMD		Moderate	Nonsense	Likely	677G>A	Trp226*	6	226			3	[97],[200]
	58	Emerin	EDMD		Unknown	Nonsense	Likely	667G>A	Arg226*	6	226			2	[340]
	59	Emerin	EDMD		Unknown	Nonsense	Likely	682C>T	Gln228*	6	228			1	[122]
	60	Emerin	EDMD		Unknown	Frameshift	Likely	712_716delGTCCT	Val238Leufs*10	6	238			1	[340]
	61	Emerin	EDMD		Unknown	Frameshift	Likely	Unknown	Gln247Leufs*110	6	247				[122]
	62	Emerin	EDMD		Unknown	Missense	Likely	740C>T	Unknown	6				1	[328]
	63	Emerin	EDMD		Unknown	Missense	Likely	858A>G	Unknown	6				2	[138]
	64	Emerin	EDMD		Mild-Severe	Nonsense	Likely	1570C>A	Unknown	6	171	Interaction with F-actin	Interaction with CTNNB1	5	[11]
	65	Emerin	EDMD		Unknown	Missense	Likely	919G>T	Unknown	6				2	[138]
	66	Emerin	EDMD		Moderate	Frameshift	Likely	1659_1669delAAAAGGGGATG ?	Unknown	6				1	[322]
	67	Emerin	EDMD		Unknown	Frameshift	Likely	1675-1678delTCCG ?	Unknown	6				5	[346]
	68	Emerin	EDMD		Unknown	Frameshift	Likely	1679delG ?	Unknown	6				2	[138]
	69	Emerin	EDMD with LEMS		Moderate-Severe	Frameshift	Likely	1712_1713insTGGGC ?	Unknown	6				4	[212]
	70	Emerin	EDMD		Moderate-Severe	Missense	Certain	1735G>A ?	Unknown	6				24	[159]
	71	Emerin	EDMD		Severe	Frameshift	Likely	1774_1778delGACTG ?	Unknown	6				1	[210]
	72	Emerin	EDMD		Moderate	Frameshift	Likely	1817delC ?	Unknown	6				1	[67]
	73	Emerin	EDMD		Unknown	Splice site	Likely	83-2A>G*	fs?	?					[200]
	74	Emerin	EDMD		Unknown	Splice site	Likely	83-7C>A	Unknown	?				4	[268]
	75	Emerin	EDMD		Unknown	Splice site	Likely	141+1G>T	Unknown	?				1	[328]
	76	Emerin	EDMD		Unknown	Splice site	Likely	266-3A>G	IVS3-3A>G	IVS3				1	[122]
	77	Emerin	EDMD		Unknown	Splice site	Likely	266-2A>G	IVS3-2A>G	IVS3				1	[122]
	78	Emerin	EDMD		Moderate	Splice site	Likely	14_187+71del	Unknown	1-IVS2				1	[153]
	79	Emerin	EDMD		Moderate	Splice site	Likely	266-27del18	IVS3-27del18	IVS3				1	[158]
	80	Emerin	EDMD		Unknown	Splice site	Likely	400-2A>G*	fs?	?					[200]
	81	Emerin	EDMD		Unknown	Splice site	Likely	449+2T>C	Unknown	?				1	[268]
	82	Emerin	EDMD		Moderate	Splice site	Likely	449+1G>A	Unknown					1	[386]
	83	Emerin	EDMD		Moderate	Splice site	Likely	450-2A>G	Unknown		150	Interaction with F-actin		2	[251],[340]
	Number	Gene		Associated disease(s)	Disease severity?	Mutation type	Pathogenic rating?	cDNA nomenclature	Protein nomenclature	Exon	Codon	Structure		Min. # reports of mutation	Reference(s)
	1	TMEM43	EDMD		Moderate-Severe	Missense	Likely	235G>A	Glu85Lys		85			3	[35],[310]
	2	TMEM43	EDMD		Severe	Missense	Likely	271A>G	Ile91Val		91			1	[310]

## Sheet: ONM proteins
	Table S6- Outer nuclear membrane proteins
	Number	Gene	Associated disease(s)	Disease severity?	Pathogenic rating?	Mutation type	cDNA nomenclature	Protein nomenclature	Exon	Codon	Structure		Min. # reports of mutation	Reference(s)		Abbreviations
	122	SYNE1	SCAR8	Moderate	Certain	Nonsense	253C>T	Arg85*	5	85	Calponin-homology (CH)	Actin binding	1	[381]		ALS	Amyotrophic lateral sclerosis
	1	SYNE1	SCAR8	Mild	Likely	Nonsense	395T>A	Leu132*	7	132	Calponin-homology (CH)	Actin binding	1	[102]		MA	Myopathic arthrogryposis
	2	SYNE1	SCAR8, ALS	Severe	Likely	Missense	553G>C	Gly185Arg	8	185	Calponin-homology (CH)	Actin binding	1	[169]		EDMD	Emery-Dreifuss muscular dystrophy
	3	SYNE1	SCAR8	Unknown	Likely	Nonsense	638T>C	Phe213Ser	9	213	Calponin-homology (CH)	Actin binding	1	[376]		DCM	Dilated cardiomyopathy
	4	SYNE1	SCAR8	Moderate	Likely	Missense	659T>C	Phe220Ser	9	220	Calponin-homology (CH)	Actin binding	1	[102]
	5	SYNE1	SCAR8	Mild	Likely	Nonsense	682C>T	Arg228*	9	228	Calponin-homology (CH)	Actin binding	2	[102]
	6	SYNE1	SCAR8	Moderate	Likely	Nonsense	727C>T	Arg243*	9	243	Calponin-homology (CH)	Actin binding	1	[102]
	7	SYNE1	EDMD	Unknown	Likely	Missense	966G>A	Arg257His	9	257	Nesprin-1α isoform		1	[73]
	8	SYNE1	SCAR8	Moderate	Likely	Nonsense	1042G>T	Glu348*	12	348	Spectrin 1	Coiled coil	1	[39]
	9	SYNE1	DCM	Moderate	Likely	Missense	Unknown	Arg374His	12	374	Nesprin-1α isoform/end of spectrin repeat 3		1	[49]
	10	SYNE1	EDMD		Likely	Missense	1910G>T	Val572Leu	12	572	Nesprin-1α isoform		2	[73]
	11	SYNE1	SCAR8	Moderate	Likely	Nonsense	1849G>T	Glu617*	18	617	Spectrin 4	Coiled coil	2	[241]
	12	SYNE1	SCAR8, ALS	Moderate	Likely	Frameshift	1903dupA	Met635Asnfs*35	18	635	Spectrin 4	Coiled coil	1	[296]
	13	SYNE1	EDMD	Unknown	Likely	Missense	2132G>A	Glu646Lys	19	646	Nesprin-1α isoform		1	[73]
	14	SYNE1	SCAR8	Unknown	Likely	Nonsense	2755A>T	Lys919*	25	919	Spectrin 6	Coiled coil	1	[376]
	15	SYNE1	SCAR8	Moderate	Likely	Nonsense	2776A>T	Lys926*	25	926	Spectrin 7	Coiled coil	1	[102]
	124	SYNE1	SCAR8	Moderate	Certain	Nonsense	3280A>T	Lys1094*	27	1094	Spectrin 8	Coiled coil	1	[381]
	16	SYNE1	SCAR8	Mild	Likely	Nonsense	3736G>T	Glu1246*	30	1246	Spectrin 9	Coiled coil	1	[102]
	17	SYNE1	SCAR8	Unknown	Maybe	Nonsense	4335C>T	Gln1300*	31	1300	Spectrin 10	Coiled coil	1	[232]
	135	SYNE1	SCAR8	Unknown	Likely	Frameshift	4393_4394delCT	Leu1465Valfs*6	31	1465	Spectrin 11	Coiled coil	1	[382]
	18	SYNE1	SCAR8	Unknown	Likely	Nonsense	4561C>T	Arg1521*	35	1521	Spectrin 12	Coiled coil	1	[376]
	19	SYNE1	SCAR8, ALS	Moderate	Likely	Missense	4732C>T	Pro1578Ser	36	1578	Spectrin 13	Coiled coil	1	[296]
	20	SYNE1	SCAR8	Moderate	Likely	Nonsense	Unknown	Gln1741*	39	1741	Spectrin 14	Coiled coil		[92]
	21	SYNE1	SCAR8	Moderate	Likely	Nonsense	5623C>T	Gln1875*	41	1875	Spectrin 15	Coiled coil	2	[360]
	22	SYNE1	SCAR8	Moderate	Likely	Nonsense	6034C>T	Arg2012*	41	2012	Spectrin 17	Coiled coil	1	[102]
	23	SYNE1	SCAR8	Moderate	Likely	Nonsense	6721G>T	Glu2241*	45	2241	Spectrin 19	Coiled coil	1	[360]
	24	SYNE1	SCAR8	Moderate	Likely	Frameshift	6843del	Gln2282Serfs*3	47	2282	Spectrin 19	Coiled coil	2	[280]
	25	SYNE1	EDMD	Moderate	Maybse	Missense	6910A>G	Gly2304Arg	47	2304	Spectrin 20	Coiled coil	3	[6]
	26	SYNE1	SCAR8	Moderate	Likely	Nonsense	6978G>A	Trp2326*	47	2326	Spectrin 20	Coiled coil	1	[102]
	139	SYNE1	SCAR8	Moderate	Certain	Frameshift	7578del	Ser2526Serfs*8	47	2526	Spectrin 21	Coiled coil	1	[384]
	119	SYNE1	SCAR8	Moderate	Likely	Frameshift	8515_8516insA	Met2839Asnfs*53	55	2839	Spectrin 22	Coiled coil	1	[380]
	27	SYNE1	SCAR8	Moderate	Likely	Frameshift	8627_8628insAT	Met2876Ilefs*19	55	2876	Spectrin 25	Coiled coil	1	[102]
	28	SYNE1	SCAR8	Mild-Moderate	Likely	Nonsense	9153A>T	Arg2906*	56	2906	Spectrin 25	Coiled coil	18	[126],[232]
	132	SYNE1	SCAR8	Unknown	Certain	Nonsense	8716A>T	Arg2906*	56	2906	Spectrin 25	Coiled coil	2	[382]
	29	SYNE1	SCAR8	Moderate	Likely	Missense	Unknown	Ile2995Val	56	2995	Spectrin 26	Coiled coil		[92]
	125	SYNE1	SCAR8	Moderate	Certain	Frameshift	9158delA	Glu3053fs	57	3053	Spectrin 27	Coiled coil	1	[381]
	141		SCAR8	Moderate	Likely	Nonsense	9625A > T	Lys3209Ter	58	3209	Spectrin 28	Coiled coil	1	[394]
	30	SYNE1	SCAR8	Unknown	Maybe	Deletion	10753_10757delCCAAG	Arg3432Valfs*4	59	3432	Spectrin 30	Coiled coil	1	[232]
	31	SYNE1	SCAR8, ALS	Moderate	Likely	Frameshift	10379_10380delAT	Tyr3460Cysfs*28	60	3460	Spectrin 30	Coiled coil	1	[296]
	126	SYNE1	SCAR8	Moderate	Certain	Nonsense	10435C>T	Arg3479*	65	3479	Spectrin 31	Coiled coil	1	[381]
	32	SYNE1	SCAR8	Moderate	Likely	Nonsense	10789C>T	Arg3597*	67	3597	Spectrin 32	Coiled coil	1	[169]
	33	SYNE1	SCAR8	Severe	Likely	Missense	10805A>G	Asn3602Ser	67	3602	Spectrin 32	Coiled coil	2	[374]
	34	SYNE1	SCAR8, ALS	Moderate	Likely	Frameshift	10996_11003delCTGGACGA	Leu3666Glufs*51	68	3666	Spectrin 32	Coiled coil	1	[296]
	35	SYNE1	SCAR8	Unknown	Likely	Missense	11187G>T	Lys3729Asn	69	3729	Spectrin 33	Coiled coil	1	[376]
	120	SYNE1	SCAR8	Moderate	Likely	Nonsense	11594_11595insG	Glu3866*	71	3866	Spectrin 34	Coiled coil	1	[380]
	36	SYNE1	SCAR8	Moderate	Likely	Nonsense	11908C>T	Arg3970*	73	3970	Spectrin 35	Coiled coil	1	[102]
	37	SYNE1	EDMD	Moderate	Likely	Missense	11975C>G	Pro3992Arg	73	3992	Spectrin 35	Coiled coil	1	[52]
	38	SYNE1	SCAR8	Unknown	Likely	Missense	12061T>C	Cys4021Arg	73	4021	Spectrin 35	Coiled coil		[182]
	39	SYNE1	EDMD	Moderate	Likely	Missense	12188C>G	Pro4063Arg	74	4063	Spectrin 36	Coiled coil	1	[52]
	40	SYNE1	SCAR8	Severe	Certain	Frameshift	Unknown	Leu4224Profs*16	77	4224	Spectrin 37	Coiled coil	2	[27]
	41	SYNE1	SCAR8	Mild	Maybe	Nonsense	12780G>A	Trp4260*	77	4260	Spectrin 38	Coiled coil	3	[96],[82]
	42	SYNE1	SCAR8	Moderate	Maybe	Frameshift	13021_13022delGT	Thr4341fs	78	4341	Spectrin 39	Coiled coil	1	[96],[82]
	43	SYNE1	SCAR8	Moderate	Likely	Frameshift	13086delC	His4362Glnfs*2	78	4362	Spectrin 39	Coiled coil	1	[102]
	44	SYNE1	SCAR8	Moderate	Likely	Nonsense	13429C>T	Gln4477*	78	4477	Spectrin 40	Coiled coil	1	[241]
	45	SYNE1	SCAR8, ALS	Moderate	Likely	Frameshift	13567_13570delGAAG	Glu4523Serfs*34	78	4523	Spectrin 40	Coiled coil	1	[296]
	46	SYNE1	SCAR8	Moderate	Likely	Frameshift	13600_13601insA	Tyr4534fs4539*	78	4534	Spectrin 40	Coiled coil	1	[169]
	47	SYNE1	SCAR8	Moderate	Maybe	Missense	14091G>T	Met4697lle	78	4697	Spectrin 42	Coiled coil	2	[69]
	48	SYNE1	SCAR8	Mild	Likely	Frameshift	14255delG	Gly4752Glufs*10	78	4752	Spectrin 42	Coiled coil	1	[102]
	49	SYNE1	SCAR8	Moderate	Likely	Frameshift	14261dup	Gln4755Profs*15	78	4755	Spectrin 42	Coiled coil	1	[102]
	50	SYNE1	SCAR8	Unknown	Likely	Nonsense	14273T>G	Leu4758*	78	4758	Spectrin 42	Coiled coil	1	[376]
	51	SYNE1	SCAR8	Mild	Likely	Nonsense	14569C>T	Gln4857*	78	4857	Spectrin 43	Coiled coil	1	[102]
	52	SYNE1	SCAR8	Moderate	Likely	Frameshift	15029_15032delAGGA	Glu5010Valfs*13	79	5010	Spectrin 45	Coiled coil	1	[296]
	53	SYNE1	SCAR8	Moderate	Likely	Missense	Unknown	Glu5112Asp	80	5112	Spectrin 46	Coiled coil		[92]
	54	SYNE1	SCAR8	Mild	Likely	Frameshift	15419A>G	Asp5140Glyfs1*	80	5140	Spectrin 46	Coiled coil	1	[102]
	55	SYNE1	SCAR8	Moderate	Likely	Frameshift	15665_15666delTC	Leu5222Hisfs*21	82	5222	Spectrin 47	Coiled coil	1	[102]
	56	SYNE1	SCAR8	Moderate	Likely	Nonsense	15760C>T	Arg5254*	82	5254	Spectrin 47	Coiled coil	1	[102]
	127	SYNE1	SCAR8	Moderate	Certain	Frameshift	15817delG	Glu5273fs	82	5273	Spectrin 47	Coiled coil	1	[381]
	57	SYNE1	SCAR8	Moderate	Likely	Nonsense	16208C>A	Ser5403*	84	5403	Spectrin 48	Coiled coil	1	[39]
	58	SYNE1	SCAR8	Unknown	Likely	Missense	16277C>T	Thr5426Met	85	5426	Spectrin 49	Coiled coil		[182]
	59	SYNE1	SCAR8	Mild	Likely	Frameshift	16294_16300delA AACTGA	Lys5432Leufs*25	85	5432	Spectrin 49	Coiled coil	1	[102]
	60	SYNE1	SCAR8	Mild	Likely	Nonsense	16667G>A	Trp5556*	87	5556	Spectrin 50	Coiled coil	1	[96],[82]
	61	SYNE1	SCAR8	Mild	Likely	Nonsense	17480dup	Tyr5827*	92	5827	Spectrin 52	Coiled coil	1	[102]
	62	SYNE1	SCAR8	Moderate	Certain	Missense	c17483C>G	Thr5828Arg	92	5828	Spectrin 52	Coiled coil	2	[69]
	128	SYNE1	SCAR8	Moderate	Certain	Frameshift	17531_17532insTC	His5844fs	93	5844	Spectrin 53	Coiled coil	1	[381]
	133	SYNE1	SCAR8	Unknown	Certain	Frameshift	17603_17607delATTTG	Asp5868Alafs*13	94	5868	Spectrin 54	Coiled coil	1	[382]
	63	SYNE1	SCAR8	Severe	Likely	Missense	17878G>A	Glu5960Lys	95	5960	Coiled coil		2	[374]
	64	SYNE1	SCAR8	Severe	Likely	Nonsense	17944C>T	Arg5982*	95	5982	Spectrin 53	Coiled coil	1	[102]
	65	SYNE1	SCAR8, ALS	Severe	Likely	Missense	17944C>T	Arg5982Ter	95	5982	Spectrin 53	Coiled coil	1	[358]
	66	SYNE1	SCAR8	Moderate	Likely	Nonsense	18431G>A	Trp6144*	98	6144	Spectrin 54	Coiled coil	2	[241]
	67	SYNE1	SCAR8, ALS	Moderate	Likely	Nonsense	18583C>T	Gln6195*	99	6195	Coiled coil		2	[296]
	68	SYNE1	SCAR8, ALS	Severe	Likely	Missense	18684G>A	Trp6228Ter	99	6228	Coiled coil		1	[358]
	69	SYNE1	SCAR8, ALS	Severe	Likely	Nonsense	19138C>T	Arg6380*	103	6380	Spectrin 55	Coiled coil	2	[24]
	70	SYNE1	SCAR8	Moderate-Severe	Likely	Nonsense	19897C>T	Gln6633*	108	6633	Spectrin 57	Coiled coil	2	[102],[241]
	71	SYNE1	SCAR8	Severe	Likely	Nonsense	20263C>T	Arg6755*	110	6755	Spectrin 58	Coiled coil	2	[360]
	72	SYNE1	SCAR8	Mild	Likely	Nonsense	20380C>T	Gln6794*	110	6794	Spectrin 58	Coiled coil	1	[102]
	73	SYNE1	SCAR8	Moderate-Severe	Likely	Nonsense	20818_20819ins13	Ser6940*	113	6940	Spectrin 60	Coiled coil	2	[295]
	129	SYNE1	SCAR8	Severe	Likely	Frameshift	20837delT	Leu6946fs	114	6946	Spectrin 60	Coiled coil	1	[381]
	74	SYNE1	SCAR8	Severe	Likely	Nonsense	20935C>T	Arg6979*	114	6979	Spectrin 60	Coiled coil	2	[102]
	137	SYNE1	SCAR8	Unknown	Likely	Nonsense	21250C>T	Arg7084*	114	7084	Spectrin 61	Coiled coil	1	[382]
	75	SYNE1	SCAR8	Moderate	Likely	Nonsense	21316C>T	Gln7106*	114	7106	Spectrin 62	Coiled coil	1	[102]
	76	SYNE1	Juvenile ALS	Severe	Likely	Nonsense	21463C>T	Arg7155*	117	7155	Spectrin 62	Coiled coil	1	[79]
	77	SYNE1	SCAR8	Severe	Likely	Nonsense	21528C>A	Tyr7176*	118	7176	Spectrin 62	Coiled coil	2	[102]
	78	SYNE1	SCAR8, ALS	Moderate-Severe	Likely	Missense	21568C>T	Arg7190Ter	118	7190	Spectrin 62	Coiled coil	2	[358]
	134	SYNE1	SCAR8	Unknown	Likely	Nonsense	21721C>T	Gln7241*	119	7241	Spectrin 62	Coiled coil	1	[382]
	140		SCAR8	Severe	Likely	Nonsense	21829C>T	Gln7277*	119	7277	Spectrin 62	Coiled coil	1	[387]
	79	SYNE1	SCAR8	Severe	Maybe	Nonsense	21889A>T	Lys7297*	120	7297	Spectrin 63	Coiled coil	1	[96],[82]
	80	SYNE1	SCAR8	Unknown	Likely	Missense	21904T>G	Phe7302Val	120	7302	Spectrin 63	Coiled coil		[182]
	81	SYNE1	SCAR8, ALS	Moderate	Likely	Nonsense	21971C>A	Ser7324*	120	7324	Spectrin 63	Coiled coil	1	[296]
	82	SYNE1	SCAR8	Unknown	Likely	Missense	21995A>C	His7332Pro	120	7332	Spectrin 63	Coiled coil	1	[182]
	83	SYNE1	SCAR8	Unknown	Maybe	Nonsense	Unknown	Gln7386*	121	7386	Spectrin 64	Coiled coil	1	[126]
	84	SYNE1	SCAR8, ALS	Severe	Likely	Frameshift	22456_2245 7insG	Arg7486fs7488*	123	7486	Spectrin 65	Coiled coil	1	[169]
	85	SYNE1	ALS	Severe	Likely	Frameshift	22711_22721del	Ala7571ArgfsTer4	125	7571	Spectrin 66	Coiled coil	1	[117]
	86	SYNE1	Juvenile ALS	Severe	Likely	Frameshift	22835_22836delAA	Lys7612Serfs*28	126	7612	Spectrin 66	Coiled coil	1	[79]
	87	SYNE1	SCAR8	Unknown	Likely	Nonsense	Unknown	Gln7640*	126	7640	Spectrin 66	Coiled coil	2	[126]
	136	SYNE1	SCAR8	Unknown	Certain	Nonsense	22918C>T	Gln7640*	126	7640	Spectrin 66	Coiled coil	1	[382]
	88	SYNE1	ALS	Severe	Likely	Nonsense	Unknown	Gln7644*	126	7644	Spectrin 66	Coiled coil	2	[248]
	89	SYNE1	SCAR8	Unknown	Likely	Missense	23179G>A	Asp7727Asn	128	7727	Spectrin 67	Coiled coil	1	[376]
	90	SYNE1	SCAR8	Severe	Certain	Frameshift	Unknown	Leu7747Alafs*28	128	7747	Spectrin 67	Coiled coil	2	[27]
	91	SYNE1	SCAR8	Unknown	Likely	Nonsense	23346G>A	Trp7782*	129	7782	Spectrin 67	Coiled coil	1	[376]
	92	SYNE1	SCAR8	Mild	Likely	Nonsense	23684_23685insACGCC TGTGCCACTGATGCCGAGTG	Cys7895*	131	7895	Spectrin 69	Coiled coil	1	[102]
	93	SYNE1	SCAR8, ALS	Moderate	Likely	Frameshift	23554_23555delCA	Gln7923Glufs*4	131	7923	Spectrin 69	Coiled coil	1	[296]
	94	SYNE1	SCAR8	Moderate	Likely	Nonsense	23782C>T	Arg7928*	131	7928	Spectrin 69	Coiled coil	2	[102]
	95	SYNE1	MA	Severe	Likely	Nonsense	23995C>T	Arg7999*	133	7999	Spectrin 70	Coiled coil	2	[295]
	96	SYNE1	SCAR8	Moderate	Likely	Nonsense	24025C>T	Gln8009*	133	8009	Spectrin 70	Coiled coil	1	[102]
	97	SYNE1	SCAR8	Mild	Likely	Nonsense	24054G>A	Trp8018*	133	8018	Spectrin 70	Coiled coil	1	[102]
	98	SYNE1	SCAR8, ALS	Moderate	Likely	Nonsense	24814C>T	Arg8272*	137	8272	Coiled coil		1	[296]
	99	SYNE1	DCM	Moderate-Severe	Likely	Missense	Unknown	Arg8272Gln	137	8272	Coiled coil		2	[379]
	100	SYNE1	SCAR8	Unknown	Likely	Missense	24931C>G	Gln8311Glu	137	8311	Coiled coil		1	[376]
	101	SYNE1	DCM	Moderate	Likely	Missense	Unknown	Ser8381Cys	139	8381	Spectrin 72	Coiled coil	2	[379]
	102	SYNE1	DCM	Moderate-Severe	Likely	Missense	Unknown	Asn8406Lys	139	8406	Spectrin 72	Coiled coil	3	[379]
	103	SYNE1	SCAR8, ALS	Moderate	Likely	Frameshift	25655delG	Cys8552Serfs*7	141	8552	Spectrin 73	Coiled coil	1	[296]
	104	SYNE1	Congenital muscle weakness, MA	Moderate	Likely	Nonsense	26236C>T	Arg8746*	146	8746	KASH		1	[377]
	105	SYNE1	EDMD	Severe	Likely	Missense	26278G>A	Gly8760Arg	146	8760	KASH		1	[295]
	106	SYNE1	SCAR8	Unknown	Maybe	Deletion	281100_281101delTG	Unknown	146	???	KASH		1	[126]
	116	SYNE1	SCAR8	Moderate	Likely	Missense	306434A>G	Unknown					61	[126]
	117	SYNE1	SCAR8	Unknown	Likely	Missense	310067A>G	Unknown					13	[126]
	118	SYNE1	SCAR8	Unknown	Likely	Deletion	334338_334342delATTTG	Unknown					4	[126]
	107	SYNE1	SCAR8	Moderate	Likely	Splice site	26153+1G>A	Unknown						[92]
	108	SYNE1	SCAR8	Moderate	Likely	Splice site	19855-1G>C	Unknown					1	[102]
	109	SYNE1	SCAR8	Moderate	Likely	Splice site	20183+1G>C	Unknown					1	[102]
	110	SYNE1	SCAR8	Mild	Likely	Splice site	309+1G>A	Unknown					1	[102]
	111	SYNE1	SCAR8	Mild-Moderate	Likely	Splice site	25516-1G>A	Unknown					1	[102]
	112	SYNE1	SCAR8	Mild	Likely	Splice site	8026-2A>G	Unknown					1	[102]
	113	SYNE1	SCAR8	Mild	Likely	Splice site	12315+1G>A	Unknown					2	[102]
	114	SYNE1	DCM	Moderate-Severe	Likely	Splice site	6403-1G>A	Unknown					2	[256]
	115	SYNE1	SCAR8	Moderate	Likely	Splice site	15438+2T>A	Unknown					1	[296]
	121	SYNE1	SCAR8	Moderate	Likely	Splice site	23146-2A>G	Unknown					2	[380]
	123	SYNE1	SCAR8	Moderate	Certain	Splice site	909+1G>A		10				1	[381]
	130	SYNE1	SCAR8	Severe	Certain	Splice site	23765+1G>A	Unknown	131				1	[381]
	131	SYNE1	SCAR8	Unknown	Certain	Splice site	15705-12A>G	Unknown					2	[382]
	138	SYNE1	SCAR8	Unknown	Likely	Splice site	16177-2A>G	Unknown					1	[382]
	Number	Gene	Associated disease(s)	Disease severity?	Mutation type	Pathogenic rating?	cDNA nomenclature	Protein nomenclature	Exon	Codon	Structure		Min. # reports of mutation	Reference(s)
	10	SYNE2	EDMD	Unknown		Missense	466C>T	Thr89Met	1	89	Nesprin-2β isoform		3	[73]
	1	SYNE2	EDMD	Moderate	Missense		4858G>A	Ala1620Thr	33	1620			2	[175]
	2	SYNE2	ALS	Moderate	Nonsense	Likely		Arg7842*		7842			3	[248]

## Sheet: Reference list
	List of references
	1	Millat G, Bouvagnet P, Chevalier P, Sebbag L, Dulac A, Dauphin C, et al. Clinical and mutational spectrum in a cohort of 105 unrelated patients with dilated cardiomyopathy. Eur J Med Genet 2011;54:e570–5.
	2	Ortiz Madinaveitia S, Del Valle Sanchez M, Sagarra Mur D. Emery-Dreifuss muscular dystrophy type 2: New de novo mutation in the lamin A/C gene. Neurologia 2018;33:554–5.
	3	Zhang L, Shen H, Zhao Z, Bing Q, Hu J. Cardiac effects of the c.1583 C→G LMNA mutation in two families with Emery-Dreifuss muscular dystrophy. Mol Med Rep 2015;12:5065–71.
	4	Walter MC, Witt TN, Weigel BS, Reilich P, Richard P, Pongratz D, et al. Deletion of the LMNA initiator codon leading to a neurogenic variant of autosomal dominant Emery-Dreifuss muscular dystrophy. Neuromuscul Disord 2005;15:40–4.
	5	Charniot J-C, Desnos M, Zerhouni K, Bonnefont-Rousselot D, Albertini J-P, Salama JZ, et al. Severe dilated cardiomyopathy and quadriceps myopathy due to lamin A/C gene mutation: a phenotypic study. Eur J Heart Fail 2006;8:249–56.
	6	Yu X-X, Zhong J-Z, Guan H-L, Zhang M, Lan D. Clinical and genetic features of limb-girdle muscular dystrophy type 1B: a case report. Zhongguo Dang Dai Er Ke Za Zhi 2018;20:1015–9.
	7	Chen Z, Ren Z, Mei W, Ma Q, Shi Y, Zhang Y, et al. A novel SYNE1 gene mutation in a Chinese family of Emery-Dreifuss muscular dystrophy-like. BMC Med Genet 2017;18:63.
	8	Gossios TD, Lopes LR, Elliott PM. Left ventricular hypertrophy caused by a novel nonsense mutation in FHL1. Eur J Med Genet 2013;56:251–5.
	9	Refaat MM, Hassanieh S, Ballout JA, Zakka P, Hotait M, Khalil A, et al. Non-familial cardiomyopathies in Lebanon: exome sequencing results for five idiopathic cases. BMC Med Genomics 2019;12:33.
	10	Furuta M, Sumi-Akamaru H, Takahashi MP, Hayashi YK, Nishino I, Mochizuki H. An elderly-onset limb girdle muscular dystrophy type 1B (LGMD1B) with pseudo-hypertrophy of paraspinal muscles. Neuromuscul Disord 2016;26:593–7.
	11	Menache CC, Brown CA, Donnelly JH, Shapiro F, Darras BT. Identification of a novel truncating mutation (S171X) in the Emerin gene in five members of a Caucasian American family with Emery-Dreifuss muscular dystrophy. Hum Mutat 2000;16:94.
	12	Fatkin D, MacRae C, Sasaki T, Wolff MR, Porcu M, Frenneaux M, et al. Missense mutations in the rod domain of the lamin A/C gene as causes of dilated cardiomyopathy and conduction-system disease. N Engl J Med 1999;341:1715–24.
	13	Vigouroux C, Magré J, Vantyghem MC, Bourut C, Lascols O, Shackleton S, et al. Lamin A/C gene: sex-determined expression of mutations in Dunnigan-type familial partial lipodystrophy and absence of coding mutations in congenital and acquired generalized lipoatrophy. Diabetes 2000;49:1958–62.
	14	Lin X-F, Luo J-W, Liu G, Zhu Y-B, Jin Z, Lin X. Genetic mutation of familial dilated cardiomyopathy based on next‑generation semiconductor sequencing. Mol Med Rep 2018;18:4271–80.
	15	van Spaendonck-Zwarts KY, van Rijsingen IAW, van den Berg MP, Lekanne Deprez RH, Post JG, van Mil AM, et al. Genetic analysis in 418 index patients with idiopathic dilated cardiomyopathy: overview of 10 years’ experience. Eur J Heart Fail 2013;15:628–36.
	16	L R-V, RB Y, M F-R, L D, P R, G B. Cardioembolic stroke prompting diagnosis of LMNA-associated Emery-Dreifuss muscular dystrophy. Muscle Nerve 2011;44:587–9.
	17	Wang Z, Dong Y, Yang J, He Y, Lin X, Wu F, et al. A new laminopathy caused by an Arg133/Leu mutation in lamin A/C and the effects thereof on adipocyte differentiation and the transcriptome. Adipocyte 2019;8:280–91.
	18	Verdonschot JAJ, Hazebroek MR, Wang P, Sanders-van Wijk S, Merken JJ, Adriaansen YA, et al. Clinical Phenotype and Genotype Associations With Improvement in Left Ventricular Function in Dilated Cardiomyopathy. Circ Heart Fail 2018;11:e005220.
	19	HY K, CS K, SJ K, SK K, SH K, DW K, et al. A novel LMNA gene mutation Leu162Pro and the associated clinical characteristics in a family with autosomal-dominant emery-dreifuss muscular dystrophy. Muscle Nerve 2008;38:1336–9.
	20	Boschmann M, Engeli S, Moro C, Luedtke A, Adams F, Gorzelniak K, et al. LMNA mutations, skeletal muscle lipid metabolism, and insulin resistance. J Clin Endocrinol Metab 2010;95:1634–43.
	21	Dai X, Zheng C, Chen X, Tang Y, Zhang H, Yan C, et al. Targeted next-generation sequencing identified a known EMD mutation in a Chinese patient with Emery-Dreifuss muscular dystrophy. Hum Genome Var 2019;6:42.
	22	Robinson A, Partridge D, Malhas A, De Castro SCP, Gustavsson P, Thompson DN, et al. Is LMNB1 a susceptibility gene for neural tube defects in humans? Birth Defects Res A Clin Mol Teratol 2013;97:398–402.
	23	Al-Saaidi RA, Rasmussen TB, Birkler RID, Palmfeldt J, Beqqali A, Pinto YM, et al. The clinical outcome of LMNA missense mutations can be associated with the amount of mutated protein in the nuclear envelope. Eur J Heart Fail 2018;20:1404–12.
	24	Kume K, Morino H, Komure O, Matsuda Y, Ohsawa R, Kurashige T, et al. C-terminal mutations in SYNE1 are associated with motor neuron disease in patients with SCAR8. J Neurol Sci 2019;402:118–20.
	25	Chen C-H, Tang S-C, Su Y-N, Yang C-C, Jeng J-S. Cardioembolic stroke related to limb-girdle muscular dystrophy 1B. BMC Res Notes 2013;6:32.
	26	Duan X, Hao Y, Cao Z, Zhou C, Zhang J, Wang R, et al. Autosomal Recessive Cerebellar Ataxia Type 1: Phenotypic and Genetic Correlation in a Cohort of Chinese Patients with SYNE1 Variants. Cerebellum 2020.
	27	Caldas D, Silva Júnior WS da, Simonetti JP, Costa EV da, Farias MLF de. Biochemical, hormonal and genetic evaluation of the families of two Brazilian patients with type 2 familial partial lipodystrophy. Arq Bras Endocrinol Metabol 2013;57:583–93.
	28	Iwahara N, Hisahara S, Hayashi T, Kawamata J, Shimohama S. A novel lamin A/C gene mutation causing spinal muscular atrophy phenotype with cardiac involvement: report of one case. BMC Neurol 2015;15:13.
	29	Bonne G, Mercuri E, Muchir A, Urtizberea A, Bécane HM, Recan D, et al. Clinical and molecular genetic spectrum of autosomal dominant Emery-Dreifuss muscular dystrophy due to mutations of the lamin A/C gene. Ann Neurol 2000;48:170–80. https://doi.org/10.1002/1531-8249(200008)48:2<170::AID-ANA6>3.0.CO;2-J.
	30	Vytopil M, Vohanka S, Vlasinova J, Toman J, Novak M, Toniolo D, et al. The screening for X-linked Emery-Dreifuss muscular dystrophy amongst young patients with idiopathic heart conduction system disease treated by a pacemaker implant. Eur J Neurol 2004;11:531–4.
	31	Ollila L, Nikus K, Holmström M, Jalanko M, Jurkko R, Kaartinen M, et al. Clinical disease presentation and ECG characteristics of LMNA mutation carriers. Open Hear 2017;4:e000474.
	32	Liang W-C, Jong Y-J, Wang C-H, Wang C-H, Tian X, Chen W-Z, et al. Clinical, pathological, imaging, and genetic characterization in a Taiwanese cohort with limb-girdle muscular dystrophy. Orphanet J Rare Dis 2020;15:160.
	33	Pasotti M, Klersy C, Pilotto A, Marziliano N, Rapezzi C, Serio A, et al. Long-term outcome and risk stratification in dilated cardiolaminopathies. J Am Coll Cardiol 2008;52:1250–60.
	34	Kutbay NO, Yurekli BS, Onay H, Altay CT, Atik T, Hekimsoy Z, et al. A case of familial partial lipodystrophy caused by a novel lamin A/C (LMNA) mutation in exon 1 (D47N). Eur J Intern Med 2016;29:37–9.
	35	Mukai T, Mori-Yoshimura M, Nishikawa A, Hokkoku K, Sonoo M, Nishino I, et al. Emery-Dreifuss muscular dystrophy-related myopathy with TMEM43 mutations. Muscle Nerve 2019;59:E5–7.
	36	Wang S, Peng D. Case series: LMNA-related dilated cardiomyopathy presents with reginal wall akinesis and transmural late gadolinium enhancement. ESC Hear Fail 2020;7:3179–83.
	37	Dadali EL, Sharkova I V, Adyan TA, Milovidova TB, Polakov А V. Clinical/genetic characteristics of patients with congenital muscular dystrophy caused by mutations in the LMNA gene. Zhurnal Nevrol i Psikhiatrii Im SS Korsakova 2016;116:70–5.
	38	Fujimori Y, Okimatsu H, Kashiwagi T, Sanda N, Okumura K, Takagi A, et al. Molecular defects associated with antithrombin deficiency and dilated cardiomyopathy in a Japanese patient. Intern Med 2008;47:925–31.
	39	Sun M, Johnson AK, Nelakuditi V, Guidugli L, Fischer D, Arndt K, et al. Targeted exome analysis identifies the genetic basis of disease in over 50% of patients with a wide range of ataxia-related phenotypes. Genet Med 2019;21:195–206.
	40	Subramanyam L, Simha V, Garg A. Overlapping syndrome with familial partial lipodystrophy, Dunnigan variety and cardiomyopathy due to amino-terminal heterozygous missense lamin A/C mutations. Clin Genet 2010;78:66–73.
	41	Adadi N, Radi FZ, Lahrouchi N, Hara L, Ratbi I, Elalaoui SC, et al. Inherited dilated cardiomyopathy in a large Moroccan family caused by LMNA mutation. Anatol J Cardiol 2018;20:65–8.
	42	Yuan W, Huang C, Wang J, Xie S, Nie R, Liu Y, et al. R25G mutation in exon 1 of LMNA gene is associated with dilated cardiomyopathy and limb-girdle muscular dystrophy 1B. Chin Med J (Engl) 2009;122:2840–5.
	43	Madej-Pilarczyk A, Niezgoda A, Janus M, Wojnicz R, Marchel M, Fidziańska A, et al. Limb-girdle muscular dystrophy with severe heart failure overlapping with lipodystrophy in a patient with LMNA mutation p.Ser334del. J Appl Genet 2017;58:87–91.
	44	Widyastuti HP, Norden-Krichmar TM, Grosberg A, Zaragoza M V. Gene expression profiling of fibroblasts in a family with LMNA-related cardiomyopathy reveals molecular pathways implicated in disease pathogenesis. BMC Med Genet 2020;21:152.
	45	Perrot A, Hussein S, Ruppert V, Schmidt HHJ, Wehnert MS, Duong NT, et al. Identification of mutational hot spots in LMNA encoding lamin A/C in patients with familial dilated cardiomyopathy. Basic Res Cardiol 2009;104:90–9.
	46	Tazir M, Azzedine H, Assami S, Sindou P, Nouioua S, Zemmouri R, et al. Phenotypic variability in autosomal recessive axonal Charcot-Marie-Tooth disease due to the R298C mutation in lamin A/C. Brain 2004;127:154–63.
	47	Rampersaud E, Siegfried JD, Norton N, Li D, Martin E, Hershberger RE. Rare variant mutations identified in pediatric patients with dilated cardiomyopathy. Prog Pediatr Cardiol 2011;31:39–47.
	48	Fidziańska A, Rowińska-Marcińska K, Hausmanowa-Petrusewicz I. Coexistence of X-linked recessive Emery-Dreifuss muscular dystrophy with inclusion body myositis-like morphology. Acta Neuropathol 2004;107:197–203.
	49	Puckelwartz MJ, Kessler EJ, Kim G, Dewitt MM, Zhang Y, Earley JU, et al. Nesprin-1 mutations in human and murine cardiomyopathy. J Mol Cell Cardiol 2010;48:600–8. https://doi.org/10.1016/j.yjmcc.2009.11.006.
	50	Carnevale A, Rosas-Madrigal S, Rosendo-Gutiérrez R, López-Mora E, Romero-Hidalgo S, Avila-Vazzini N, et al. Genomic study of dilated cardiomyopathy in a group of Mexican patients using site-directed next generation sequencing. Mol Genet Genomic Med 2020;8:e1504.
	51	Botto N, Vittorini S, Colombo MG, Biagini A, Paradossi U, Aquaro G, et al. A novel LMNA mutation (R189W) in familial dilated cardiomyopathy: evidence for a “hot spot” region at exon 3: a case report. Cardiovasc Ultrasound 2010;8:9.
	52	Sandra M, Maria Pia L, Stefano C, Pietro P, Crociani P, Aldo R, et al. Emery-Dreifuss muscular dystrophy type 4: A new SYNE1 mutation associated with hypertrophic cardiomyopathy masked by a perinatal distress-related spastic diplegia. Clin Case Reports 2019;7:1078–82.
	53	Zaragoza M V, Hakim SA, Hoang V, Elliott AM. Heart-hand syndrome IV: a second family with LMNA-related cardiomyopathy and brachydactyly. Clin Genet 2017;91:499–500.
	54	Sanga S, Ghosh A, Kumar K, Polavarapu K, Preethish-Kumar V, Vengalil S, et al. Whole-exome analyses of congenital muscular dystrophy and congenital myopathy patients from India reveal a wide spectrum of known and novel mutations. Eur J Neurol 2020.
	55	Alfarih M, Syrris P, Arbustini E, Augusto JB, Hughes A, Lloyd G, et al. Familial cardiomyopathy caused by a novel heterozygous mutation in the gene LMNA (c.1434dupG): a cardiac MRI-augmented segregation study. Acta Myol Myopathies Cardiomyopathies Off J Mediterr Soc Myol 2019;38:159–62.
	56	Muchir A, Medioni J, Laluc M, Massart C, Arimura T, van der Kooi AJ, et al. Nuclear envelope alterations in fibroblasts from patients with muscular dystrophy, cardiomyopathy, and partial lipodystrophy carrying lamin A/C gene mutations. Muscle Nerve 2004;30:444–50.
	57	Fan Y, Tan D, Song D, Zhang X, Chang X, Wang Z, et al. Clinical spectrum and genetic variations of LMNA -related muscular dystrophies in a large cohort of Chinese patients. J Med Genet 2020.
	58	Brodt C, Siegfried JD, Hofmeyer M, Martel J, Rampersaud E, Li D, et al. Temporal relationship of conduction system disease and ventricular dysfunction in LMNA cardiomyopathy. J Card Fail 2013;19:233–9.
	59	Magagnotti C, Bachi A, Zerbini G, Fattore E, Fermo I, Riba M, et al. Protein profiling reveals energy metabolism and cytoskeletal protein alterations in LMNA mutation carriers. Biochim Biophys Acta 2012;1822:970–9.
	60	Arias M, Mir P, Fernández-Matarrubia M, Arpa J, García-Ramos R, Blanco-Arias P, et al. Autosomal recessive spinocerebellar ataxia SCAR8/ARCA1: First families detected in Spain. Neurologia 2019.
	61	Jimenez-Escrig A, Gobernado I, Garcia-Villanueva M, Sanchez-Herranz A. Autosomal recessive Emery-Dreifuss muscular dystrophy caused by a novel mutation (R225Q) in the lamin A/C gene identified by exome sequencing. Muscle Nerve 2012;45:605–10.
	62	Hegele RA, Cao H, Huff MW, Anderson CM. LMNA R482Q mutation in partial lipodystrophy associated with reduced plasma leptin concentration. J Clin Endocrinol Metab 2000;85:3089–93.
	63	Wulff K, Parrish JE, Herrmann FH, Wehnert M. Six novel mutations in the emerin gene causing X-linked Emery-Dreifuss muscular dystrophy. Hum Mutat 1997;9:526–30.
	64	H B, G B, S V, A M, V O, EH H, et al. High incidence of sudden death with conduction system and myocardial disease due to lamins a and c gene mutation. Pacing Clin Electrophysiol 2000;23:1661–6.
	65	Hattori A, Komaki H, Kawatani M, Sakuma H, Saito Y, Nakagawa E, et al. A novel mutation in the LMNA gene causes congenital muscular dystrophy with dropped head and brain involvement. Neuromuscul Disord 2012;22:149–51.
	66	Karaoglu P, Quizon N, Pergande M, Wang H, Polat AI, Ersen A, et al. Dropped head congenital muscular dystrophy caused by de novo mutations in LMNA. Brain Dev 2017;39:361–4.
	67	Di Blasi C, Morandi L, di Barletta M, Bione S, Bernasconi P, Cerletti M, et al. Unusual expression of emerin in a patient with X-linked Emery-Dreifuss muscular dystrophy. Neuromuscul Disord 2000;10:567–71.
	68	Patni N, Xing C, Agarwal AK, Garg A. Juvenile-onset generalized lipodystrophy due to a novel heterozygous missense LMNA mutation affecting lamin C. Am J Med Genet A 2017;173:2517–21.
	69	Algahtani H, Marzouk Y, Algahtani R, Salman S, Shirah B. Autosomal Recessive Cerebellar Ataxia type 1 mimicking multiple sclerosis: A report of two siblings with a novel mutation in SYNE1 gene in a Saudi family. J Neurol Sci 2017;372:97–100.
	70	Muchir A, Bonne G, van der Kooi AJ, van Meegen M, Baas F, Bolhuis PA, et al. Identification of mutations in the gene encoding lamins A/C in autosomal dominant limb girdle muscular dystrophy with atrioventricular conduction disturbances (LGMD1B). Hum Mol Genet 2000;9:1453–9.
	71	Canki-Klain N, Récan D, Milicić D, Llense S, Leturcq F, Deburgrave N, et al. Clinical variability and molecular diagnosis in a four-generation family with X-linked Emery-Dreifuss muscular dystrophy. Croat Med J 2000;41:389–95.
	72	Wu X, Wang QK, Gui L, Liu M, Zhang X, Jin R, et al. Identification of a new lamin A/C mutation in a Chinese family affected with atrioventricular block as the prominent phenotype. J Huazhong Univ Sci Technolog Med Sci 2010;30:103–7.
	73	Zhang Q, Bethmann C, Worth NF, Davies JD, Wasner C, Feuer A, et al. Nesprin-1 and -2 are involved in the pathogenesis of Emery Dreifuss muscular dystrophy and are critical for nuclear envelope integrity. Hum Mol Genet 2007;16:2816–33.
	74	Dharmaraj T, Guan Y, Liu J, Badens C, Gaborit B, Wilson KL. Rare BANF1 Alleles and Relatively Frequent EMD Alleles Including “Healthy Lipid” Emerin p.D149H in the ExAC Cohort. Front Cell Dev Biol 2019;7:48.
	75	Liang JJ, Grogan M, Ackerman MJ, Goodsell K. LMNA-Mediated Arrhythmogenic Right Ventricular Cardiomyopathy and Charcot-Marie-Tooth Type 2B1: A Patient-Discovered Unifying Diagnosis. J Cardiovasc Electrophysiol 2016;27:868–71.
	76	Hoorntje ET, Bollen IA, Barge-Schaapveld DQ, van Tienen FH, Te Meerman GJ, Jansweijer JA, et al. Lamin A/C -Related Cardiac Disease: Late Onset With a Variable and Mild Phenotype in a Large Cohort of Patients With the Lamin A/C p.(Arg331Gln) Founder Mutation. Circ Cardiovasc Genet 2017;10.
	77	Banerjee A, Ghoshal PK, Sengupta K. Novel linkage of LMNA Single Nucleotide Polymorphism with Dilated Cardiomyopathy in an Indian case study. Int J Cardiol Hear Vasc 2015;7:99–105.
	78	Bennett R, Campbell T, Eslick A, Pudipeddi A, Hing A, Yeates L, et al. Ventricular Tachycardia in a Patient With Dilated Cardiomyopathy Caused by a Novel Mutation of Lamin A/C Gene: Insights From Features on Electroanatomic Mapping, Catheter Ablation and Tissue Pathology. Heart Lung Circ 2020.
	79	Naruse H, Ishiura H, Mitsui J, Takahashi Y, Matsukawa T, Toda T, et al. Juvenile amyotrophic lateral sclerosis with complex phenotypes associated with novel SYNE1 mutations. Amyotroph Lateral Scler Frontotemporal Degener 2020:1–3.
	80	McPherson E, Turner L, Zador I, Reynolds K, Macgregor D, Giampietro PF. Ovarian failure and dilated cardiomyopathy due to a novel lamin mutation. Am J Med Genet A 2009;149A:567–72.
	81	Fountas A, Giotaki Z, Dounousi E, Liapis G, Bargiota A, Tsatsoulis A, et al. Familial partial lipodystrophy and proteinuric renal disease due to a missense c.1045C > T LMNA mutation. Endocrinol Diabetes Metab Case Reports 2017;2017.
	82	Gama MTD, Braga-Neto P, Dutra LA, Alessi H, Maria LA, Gadelha AA, et al. Cognitive and Psychiatric Evaluation in SYNE1 Ataxia. Cerebellum 2019;18:731–7.
	83	S B, I M, M D, C R, L M, A D, et al. Phenotypic clustering of lamin A/C mutations in neuromuscular patients. Neurology 2007;69:1285–92.
	84	Decaudain A, Vantyghem M-C, Guerci B, Hécart A-C, Auclair M, Reznik Y, et al. New metabolic phenotypes in laminopathies: LMNA mutations in patients with severe metabolic syndrome. J Clin Endocrinol Metab 2007;92:4835–44.
	85	Kayvanpour E, Sedaghat-Hamedani F, Gi W-T, Tugrul OF, Amr A, Haas J, et al. Clinical and genetic insights into non-compaction: a meta-analysis and systematic review on 7598 individuals. Clin Res Cardiol 2019;108:1297–308.
	86	Duparc A, Cintas P, Somody E, Bieth E, Richard P, Maury P, et al. A cardio-neurological form of laminopathy: dilated cardiomyopathy with permanent partial atrial standstill and axonal neuropathy. Pacing Clin Electrophysiol 2009;32:410–5.
	87	Türk M, Wehnert M, Schröder R, Chevessier F. Multisystem disorder and limb girdle muscular dystrophy caused by LMNA p.R28W mutation. Neuromuscul Disord 2013;23:587–90.
	88	Hasselberg NE, Edvardsen T, Petri H, Berge KE, Leren TP, Bundgaard H, et al. Risk prediction of ventricular arrhythmias and myocardial function in Lamin A/C mutation positive subjects. Europace 2014;16:563–71.
	89	Rogozhina Y, Mironovich S, Shestak A, Adyan T, Polyakov A, Podolyak D, et al. New intronic splicing mutation in the LMNA gene causing progressive cardiac conduction defects and variable myopathy. Gene 2016;595:202–6.
	90	Sielemann K, Elbeck Z, Gärtner A, Brodehl A, Stanasiuk C, Fox H, et al. Distinct Myocardial Transcriptomic Profiles of Cardiomyopathies Stratified by the Mutant Genes. Genes (Basel) 2020;11.
	91	Benedetti S, Bertini E, Iannaccone S, Angelini C, Trisciani M, Toniolo D, et al. Dominant LMNA mutations can cause combined muscular dystrophy and peripheral neuropathy. J Neurol Neurosurg Psychiatry 2005;76:1019–21.
	92	Kim JS, Kim AR, Youn J, Lee C, Kim N-S, Park W-Y, et al. Identifying SYNE1 ataxia and extending the mutational spectrum in Korea. Parkinsonism Relat Disord 2019;58:74–8.
	93	Quarta G, Syrris P, Ashworth M, Jenkins S, Zuborne Alapi K, Morgan J, et al. Mutations in the Lamin A/C gene mimic arrhythmogenic right ventricular cardiomyopathy. Eur Heart J 2012;33:1128–36.
	94	N C, M P, M M, E C, G M, MA M, et al. Evolution of the phenotype in a family with an LMNA gene mutation presenting with isolated cardiac involvement. Muscle Nerve 2010;41:85–91.
	95	Hegele RA, Cao H, Anderson CM, Hramiak IM. Heterogeneity of nuclear lamin A mutations in Dunnigan-type familial partial lipodystrophy. J Clin Endocrinol Metab 2000;85:3431–5.
	96	Gama MTD, Houle G, Noreau A, Dionne ‐ Laporte A, Dion PA, Rouleau GA, et al. SYNE1 mutations cause autosomal-recessive ataxia with retained reflexes in Brazilian patients. 2016.
	97	Fujiita T, Shimizu M, Kaku B, Kanaya H, Horita Y, Uno Y, et al. Abnormal sympathetic innervation of the heart in a patient with Emery-Dreifuss muscular dystrophy. Ann Nucl Med 2005;19:411–4.
	98	Godoy-Matos AF, Valério CM, Bragança JBE, Oliveira R de A, Zagury RL, Lustosa R de P, et al. Evaluation of epicardial adipose tissue in familial partial lipodystrophy. Diabetol Metab Syndr 2015;7:29.
	99	Carboni N, Mura M, Marrosu G, Cocco E, Ahmad M, Solla E, et al. Muscle MRI findings in patients with an apparently exclusive cardiac phenotype due to a novel LMNA gene mutation. Neuromuscul Disord 2008;18:291–8.
	100	Todorova A, Halliger-Keller B, Walter MC, Dabauvalle M-C, Lochmüller H, Müller CR. A synonymous codon change in the LMNA gene alters mRNA splicing and causes limb girdle muscular dystrophy type 1B. J Med Genet 2003;40:e115.
	101	Chrestian N, Valdmanis PN, Echahidi N, Brunet D, Bouchard J-P, Gould P, et al. A novel mutation in a large French-Canadian family with LGMD1B. Can J Neurol Sci 2008;35:331–4.
	102	Synofzik M, Smets K, Mallaret M, Di Bella D, Gallenmüller C, Baets J, et al. SYNE1 ataxia is a common recessive ataxia with major non-cerebellar features: a large multi-centre study. Brain 2016;139:1378–93.
	103	Cowan J, Li D, Gonzalez-Quintana J, Morales A, Hershberger RE. Morphological analysis of 13 LMNA variants identified in a cohort of 324 unrelated patients with idiopathic or familial dilated cardiomyopathy. Circ Cardiovasc Genet 2010;3:6–14.
	104	Graziano A, Bianco F, D’Amico A, Moroni I, Messina S, Bruno C, et al. Prevalence of congenital muscular dystrophy in Italy: a population study. Neurology 2015;84:904–11.
	105	Hanisch F, Neudecker S, Wehnert M, Zierz S. Hauptmann-Thannhauser muscular dystrophy and differential diagnosis of myopathies associated with contractures. Nervenarzt 2002;73:1004–11.
	106	Chami N, Tadros R, Lemarbre F, Lo KS, Beaudoin M, Robb L, et al. Nonsense mutations in BAG3 are associated with early-onset dilated cardiomyopathy in French Canadians. Can J Cardiol 2014;30:1655–61.
	107	Weterings AAW, van Rijsingen IAW, Plomp AS, Zwinderman AH, Lekanne Deprez RH, Mannens MM, et al. A novel lamin A/C mutation in a Dutch family with premature atherosclerosis. Atherosclerosis 2013;229:169–73.
	108	Hasselberg NE, Haland TF, Saberniak J, Brekke PH, Berge KE, Leren TP, et al. Lamin A/C cardiomyopathy: young onset, high penetrance, and frequent need for heart transplantation. Eur Heart J 2018;39:853–60.
	109	Madej-Pilarczyk A, Marchel M, Fidziańska A, Opolski G, Hausmanowa-Petrusewicz I. Low symptomatic malignant cardiac arrhythmia in a patient with lamin-related congenital muscular dystrophy. Kardiol Pol 2015;73:942.
	110	Keller H, Finsterer J, Steger C, Wexberg P, Gatterer E, Khazen C, et al. Novel c.367_369del LMNA mutation manifesting as severe arrhythmias, dilated cardiomyopathy, and myopathy. Heart Lung 2012;41:382–6.
	111	Florwick A, Dharmaraj T, Jurgens J, Valle D, Wilson KL. LMNA Sequences of 60,706 Unrelated Individuals Reveal 132 Novel Missense Variants in A-Type Lamins and Suggest a Link between Variant p.G602S and Type 2 Diabetes. Front Genet 2017;8:79.
	112	Yokokawa T, Ichimura S, Hijioka N, Kaneshiro T, Yoshihisa A, Kunii H, et al. Case reports of a c.475G>T, p.E159* lamin A/C mutation with a family history of conduction disorder, dilated cardiomyopathy and sudden cardiac death. BMC Cardiovasc Disord 2019;19:298.
	113	Jansweijer JA, Nieuwhof K, Russo F, Hoorntje ET, Jongbloed JDH, Lekanne Deprez RH, et al. Truncating titin mutations are associated with a mild and treatable form of dilated cardiomyopathy. Eur J Heart Fail 2017;19:512–21.
	114	Bollen IAE, Schuldt M, Harakalova M, Vink A, Asselbergs FW, Pinto JR, et al. Genotype-specific pathogenic effects in human dilated cardiomyopathy. J Physiol 2017;595:4677–93.
	115	Yates JR, Bagshaw J, Aksmanovic VM, Coomber E, McMahon R, Whittaker JL, et al. Genotype-phenotype analysis in X-linked Emery-Dreifuss muscular dystrophy and identification of a missense mutation associated with a milder phenotype. Neuromuscul Disord 1999;9:159–65.
	116	Lassuthová P, Baránková L, Kraus J, Maríková T, Seeman P. Emery-Dreifuss muscular dystrophy: a novel mutation in the LMNA gene. Pediatr Neurol 2009;41:127–30.
	117	Nadaf S, Chakor R, Kothari K, Mannan A. Synaptic nuclear envelope Protein 1 (SYNE 1) ataxia with amyotrophic lateral sclerosis-like presentation: A novel synaptic nuclear envelope Protein 1 (SYNE 1) gene deletion mutation from India. Ann Indian Acad Neurol 2020;23:539–41.
	118	Chiba Y, Fukushima A, Nakao M, Kobayashi Y, Ishigaki T, Tenma T, et al. Refractory Right Ventricular Failure in a Patient with Emery-Dreifuss Muscular Dystrophy. Intern Med 2020;59:1277–81.
	119	Holmström M, Kivistö S, Heliö T, Jurkko R, Kaartinen M, Antila M, et al. Late gadolinium enhanced cardiovascular magnetic resonance of lamin A/C gene mutation related dilated cardiomyopathy. J Cardiovasc Magn Reson 2011;13:30.
	120	van Rijsingen IAW, Bakker A, Azim D, Hermans-van Ast JF, van der Kooi AJ, van Tintelen JP, et al. Lamin A/C mutation is independently associated with an increased risk of arterial and venous thromboembolic complications. Int J Cardiol 2013;168:472–7.
	121	Barateau A, Vadrot N, Vicart P, Ferreiro A, Mayer M, Héron D, et al. A Novel Lamin A Mutant Responsible for Congenital Muscular Dystrophy Causes Distinct Abnormalities of the Cell Nucleus. PLoS One 2017;12:e0169189.
	122	Brown CA, Lanning RW, McKinney KQ, Salvino AR, Cherniske E, Crowe CA, et al. Novel and recurrent mutations in lamin A/C in patients with Emery-Dreifuss muscular dystrophy. Am J Med Genet 2001;102:359–67.
	123	Volpi L, Ricci G, Passino C, Di Pierri E, Alì G, Maccherini M, et al. Prevalent cardiac phenotype resulting in heart transplantation in a novel LMNA gene duplication. Neuromuscul Disord 2010;20:512–6.
	124	Kayvanpour E, Sedaghat-Hamedani F, Amr A, Lai A, Haas J, Holzer DB, et al. Genotype-phenotype associations in dilated cardiomyopathy: meta-analysis on more than 8000 individuals. Clin Res Cardiol 2017;106:127–39.
	125	Wang H, Zheng W, Wang J, Wang X, Zhen Y, Song L, et al. A novel LMNA gene mutation E82K associated with familial dilated cardiomyopathy. Zhonghua Xin Xue Guan Bing Za Zhi 2005;33:875–9.
	126	N D, F G-L, N C, S V, D B, de Verteuil D, et al. Clinical and genetic study of autosomal recessive cerebellar ataxia type 1. Ann Neurol 2007;62:93–8.
	127	Nabrdalik K, Strózik A, Minkina-Pędras M, Jarosz-Chobot P, Młynarski W, Grzeszczak W, et al. Dunnigan-type familial partial lipodystrophy associated with the heterozygous R482W mutation in LMNA gene - case study of three women from one family. Endokrynol Pol 2013;64:306–11.
	128	Ishikawa T, Mishima H, Barc J, Takahashi MP, Hirono K, Terada S, et al. Cardiac Emerinopathy: A Nonsyndromic Nuclear Envelopathy With Increased Risk of Thromboembolic Stroke Due to Progressive Atrial Standstill and Left Ventricular Noncompaction. Circ Arrhythm Electrophysiol 2020;13:e008712.
	129	Maioli MA, Marrosu G, Mateddu A, Solla E, Carboni N, Tacconi P, et al. A novel mutation in the central rod domain of lamin A/C producing a phenotype resembling the Emery-Dreifuss muscular dystrophy phenotype. Muscle Nerve 2007;36:828–32.
	130	Glöcklhofer CR, Steinfurt J, Franke G, Hoppmann A, Glantschnig T, Perez-Feliz S, et al. A novel LMNA nonsense mutation causes two distinct phenotypes of cardiomyopathy with high risk of sudden cardiac death in a large five-generation family. Europace 2018;20:2003–13.
	131	Dohrn MF, Glöckle N, Mulahasanovic L, Heller C, Mohr J, Bauer C, et al. Frequent genes in rare diseases: panel-based next generation sequencing to disclose causal mutations in hereditary neuropathies. J Neurochem 2017;143:507–22.
	132	Hong J-S, Ki C-S, Kim J-W, Suh Y-L, Kim JS, Baek KK, et al. Cardiac dysrhythmias,cardiomyopathy and muscular dystrophy in patients with Emery-Dreifuss muscular dystrophy and limb-girdle muscular dystrophy type 1B. J Korean Med Sci 2005;20:283–90.
	133	Roberts JD, Gollob MH, Young C, Connors SP, Gray C, Wilton SB, et al. Bundle Branch Re-Entrant Ventricular Tachycardia: Novel Genetic Mechanisms in a Life-Threatening Arrhythmia. JACC Clin Electrophysiol 2017;3:276–88.
	134	Yamada T, Kobayashi T. A novel emerin mutation in a Japanese patient with Emery-Dreifuss muscular dystrophy. Hum Genet 1996;97:693–4.
	135	Vytopil M, Ricci E, Dello Russo A, Hanisch F, Neudecker S, Zierz S, et al. Frequent low penetrance mutations in the Lamin A/C gene, causing Emery Dreifuss muscular dystrophy. Neuromuscul Disord 2002;12:958–63.
	136	Kitaguchi T, Matsubara S, Sato M, Miyamoto K, Hirai S, Schwartz K, et al. A missense mutation in the exon 8 of lamin A/C gene in a Japanese case of autosomal dominant limb-girdle muscular dystrophy and cardiac conduction block. Neuromuscul Disord 2001;11:542–6.
	137	Sframeli M, Sarkozy A, Bertoli M, Astrea G, Hudson J, Scoto M, et al. Congenital muscular dystrophies in the UK population: Clinical and molecular spectrum of a large cohort diagnosed over a 12-year period. Neuromuscul Disord 2017;27:793–803.
	138	Bione S, Small K, Aksmanovic VM, D’Urso M, Ciccodicola A, Merlini L, et al. Identification of new mutations in the Emery-Dreifuss muscular dystrophy gene and evidence for genetic heterogeneity of the disease. Hum Mol Genet 1995;4:1859–63.
	139	van Engelen BGM, Muchir A, Hutchison CJ, van der Kooi AJ, Bonne G, Lammens M. The lethal phenotype of a homozygous nonsense mutation in the lamin A/C gene. Neurology 2005;64:374–6.
	140	Pérez-Serra A, Toro R, Campuzano O, Sarquella-Brugada G, Berne P, Iglesias A, et al. A novel mutation in lamin a/c causing familial dilated cardiomyopathy associated with sudden cardiac death. J Card Fail 2015;21:217–25.
	141	Renou L, Stora S, Yaou R Ben, Volk M, Sinkovec M, Demay L, et al. Heart-hand syndrome of Slovenian type: a new kind of laminopathy. J Med Genet 2008;45:666–71.
	142	Ambrosi P, Mouly-Bandini A, Attarian S, Habib G. Heart transplantation in 7 patients from a single family with limb-girdle muscular dystrophy caused by lamin A/C mutation. Int J Cardiol 2009;137:e75–6.
	143	Saj M, Bilinska ZT, Tarnowska A, Sioma A, Bolongo P, Sobieszczanska-Malek M, et al. LMNA mutations in Polish patients with dilated cardiomyopathy: prevalence, clinical characteristics, and in vitro studies. BMC Med Genet 2013;14:55.
	144	Makri S, Clarke, Nigel F.[1] Makri S, Clarke NF, Richard P, Maugenre S, Demay L, Bonne G et al. G mosaicism for L mimics autosomal recessive congenital muscular dystrophy. ND 2009;19:26–8. https://doi. org/10. 1016/j. nmd. 2008. 09. 016., Richard P, Maugenre S, Demay L, Bonne G, et al. Germinal mosaicism for LMNA mimics autosomal recessive congenital muscular dystrophy. Neuromuscul Disord 2009;19…
	145	Hasegawa T, Kobayashi K, Arahata K, Itoyama Y. A novel splice-site mutation in the STA gene in a Japanese patient with Emery-Dreifuss muscular dystrophy. Rinsho Shinkeigaku 1999;39:1138–43.
	146	Baban A, Cicenia M, Magliozzi M, Gnazzo M, Cantarutti N, Silvetti MS, et al. Cardiovascular Involvement in Pediatric Laminopathies. Report of Six Patients and Literature Revision. Front Pediatr 2020;8:374.
	147	Jadhav KB, Karpe KK, Maramattom B V. An Indian family with an Emery-Dreifuss myopathy and familial dilated cardiomyopathy due to a novel LMNA mutation. Ann Indian Acad Neurol 2012;15:344–6.
	148	Sylvius N, Bilinska ZT, Veinot JP, Fidzianska A, Bolongo PM, Poon S, et al. In vivo and in vitro examination of the functional significances of novel lamin gene mutations in heart failure patients. J Med Genet 2005;42:639–47.
	149	N C, C S, E C, G M, RC M, V N, et al. Cardiac involvement in patients with lamin A/C gene mutations: A cohort observation. Muscle Nerve 2012;46:187–92.
	150	Vaikhanskaya TG, Sivitskaya LN, Danilenko NG, Sidorenko I V, Kurushka T V, Davydenko OG. Dilatation of the Chambers of the Heart Caused by a Mutation of Lamin Gene (LMNA). Kardiologiia 2016;56:85–96.
	151	R BY, A T, T A, L D, C M, C P, et al. Multitissular involvement in a family with LMNA and EMD mutations: role of digenic mechanism? Neurology 2007;68:1883–94.
	152	Taya M, Amiya E, Hatano M, Maki H, Hosoya Y, Ishida J, et al. Inspiratory muscle training for advanced heart failure with lamin-related muscular dystrophy. J Cardiol Cases 2019;20:232–4.
	153	Pancheri E, Bozzetti S, Rimessi P, Macchione F, Barillari M, Venturoli A, et al. A novel emerin gene mutation in Emery Dreifuss muscular dystrophy patient with spontaneous chordae tendinae rupture. Clin Neurol Neurosurg 2019;186:105536.
	154	Mak CM, Chen SP, Mok NS, Siu WK, Lee HH, Ching CK, et al. Genetic basis of channelopathies and cardiomyopathies in Hong Kong Chinese patients: a 10-year regional laboratory experience. Hong Kong Med J = Xianggang Yi Xue Za Zhi 2018;24:340–9.
	155	Bouhouche A, Birouk N, Azzedine H, Benomar A, Durosier G, Ente D, et al. Autosomal recessive axonal Charcot-Marie-Tooth disease (ARCMT2): phenotype-genotype correlations in 13 Moroccan families. Brain 2007;130:1062–75.
	156	Mesa JL, Loos RJF, Franks PW, Ong KK, Luan J, O’Rahilly S, et al. Lamin A/C polymorphisms, type 2 diabetes, and the metabolic syndrome: case-control and quantitative trait studies. Diabetes 2007;56:884–9.
	157	Sedaghat-Hamedani F, Haas J, Zhu F, Geier C, Kayvanpour E, Liss M, et al. Clinical genetics and outcome of left ventricular non-compaction cardiomyopathy. Eur Heart J 2017;38:3449–60.
	158	Fidzianska A, Niebrój-Dobosz I, Madej-Pilarczyk A, Duong NT, Wehnert M. X-linked Emery-Dreifuss muscular dystrophy with lamin A deficiency and IBM inclusions. Clin Neuropathol 2010;29:78–83.
	159	K S, M S, H I, M Y, H T, N F, et al. High incidence of sudden cardiac death with conduction disturbances and atrial cardiomyopathy caused by a nonsense mutation in the STA gene. Circulation 2005;111:3352–8.
	160	Hirtle-Lewis M, Desbiens K, Ruel I, Rudzicz N, Genest J, Engert JC, et al. The genetics of dilated cardiomyopathy: a prioritized candidate gene study of LMNA, TNNT2, TCAP, and PLN. Clin Cardiol 2013;36:628–33.
	161	Panikkath R, Panikkath D, Sanchez-Iglesias S, Araujo-Vilar D, Lado-Abeal J. An Uncommon Association of Familial Partial Lipodystrophy, Dilated Cardiomyopathy, and Conduction System Disease. J Investig Med High Impact Case Reports 2016;4:2324709616658495.
	162	Sivitskaya LN, Danilenko NG, Vaikhanskaya TG, Kurushka T V, Davydenko OG. Three new cases of dilated cardiomyopathy caused by mutations in LMNA gene. Acta Myol Myopathies Cardiomyopathies Off J Mediterr Soc Myol 2017;36:207–12.
	163	Mory PB, Crispim F, Kasamatsu T, Gabbay MAL, Dib SA, Moisés RS. Atypical generalized lipoatrophy and severe insulin resistance due to a heterozygous LMNA p.T10I mutation. Arq Bras Endocrinol Metabol 2008;52:1252–6.
	164	MacLeod HM, Culley MR, Huber JM, McNally EM. Lamin A/C truncation in dilated cardiomyopathy with conduction disease. BMC Med Genet 2003;4:4.
	165	Martins E, Sousa A, Canedo P, Leite S, Pinto R, Campelo M, et al. Genetic variants identified by target next-generation sequencing in heart transplant patients with dilated cardiomyopathy. Rev Port Cardiol 2019;38:441–7.
	166	Hausmanowa-Petrusewicz I, Madej-Pilarczyk A, Marchel M, Opolski G. Emery-Dreifuss dystrophy: a 4-year follow-up on a laminopathy of special interest. Neurol Neurochir Pol 2009;43:415–20.
	167	Vaikhanskaya T, Sivitskaya L, Danilenko N, Davydenko O, Kurushka T, Sidorenko I. LMNA-related dilated cardiomyopathy. Oxford Med Case Reports 2014;2014:102–4.
	168	Brown CA, Scharner J, Felice K, Meriggioli MN, Tarnopolsky M, Bower M, et al. Novel and recurrent EMD mutations in patients with Emery-Dreifuss muscular dystrophy, identify exon 2 as a mutation hot spot. J Hum Genet 2011;56:589–94.
	169	Y I, R M, H M, A Y, K N, F U, et al. Cerebellar ataxia with SYNE1 mutation accompanying motor neuron disease. Neurology 2013;80:600–1.
	170	Long PA, Evans JM, Olson TM. Diagnostic Yield of Whole Exome Sequencing in Pediatric Dilated Cardiomyopathy. J Cardiovasc Dev Dis 2017;4.
	171	Rupp S, Felimban M, Schänzer A, Schranz D, Marschall C, Zenker M, et al. Genetic basis of hypertrophic cardiomyopathy in children. Clin Res Cardiol 2019;108:282–9.
	172	van Tintelen JP, Tio RA, Kerstjens-Frederikse WS, van Berlo JH, Boven LG, Suurmeijer AJH, et al. Severe myocardial fibrosis caused by a deletion of the 5’ end of the lamin A/C gene. J Am Coll Cardiol 2007;49:2430–9.
	173	Charniot J-C, Pascal C, Bouchier C, Sébillon P, Salama J, Duboscq-Bidot L, et al. Functional consequences of an LMNA mutation associated with a new cardiac and non-cardiac phenotype. Hum Mutat 2003;21:473–81.
	174	Bilińska ZT, Sylvius N, Grzybowski J, Fidziańska A, Michalak E, Walczak E, et al. Dilated cardiomyopathy caused by LMNA mutations. Clinical and morphological studies. Kardiol Pol 2006;64:812–9.
	175	Lee SJ, Lee S, Choi E, Shin S, Park J. A novel SYNE2 mutation identified by whole exome sequencing in a Korean family with Emery-Dreifuss muscular dystrophy. Clin Chim Acta 2020;506:50–4.
	176	Tan D, Yang H, Yuan Y, Bonnemann C, Chang X, Wang S, et al. Phenotype-Genotype Analysis of Chinese Patients with Early-Onset LMNA-Related Muscular Dystrophy. PLoS One 2015;10:e0129699.
	177	Kong D, Zhan Y, Liu C, Hu Y, Zhou Y, Luo J, et al. A Novel Mutation Of The EMD Gene In A Family With Cardiac Conduction Abnormalities And A High Incidence Of Sudden Cardiac Death. Pharmgenomics Pers Med 2019;12:319–27.
	178	Narula N, Favalli V, Tarantino P, Grasso M, Pilotto A, Bellazzi R, et al. Quantitative expression of the mutated lamin A/C gene in patients with cardiolaminopathy. J Am Coll Cardiol 2012;60:1916–20.
	179	Morel CF, Thomas MA, Cao H, O’Neil CH, Pickering JG, Foulkes WD, et al. A LMNA splicing mutation in two sisters with severe Dunnigan-type familial partial lipodystrophy type 2. J Clin Endocrinol Metab 2006;91:2689–95.
	180	De Sandre-Giovannoli A, Chaouch M, Kozlov S, Vallat J-M, Tazir M, Kassouri N, et al. Homozygous defects in LMNA, encoding lamin A/C nuclear-envelope proteins, cause autosomal recessive axonal neuropathy in human (Charcot-Marie-Tooth disorder type 2) and mouse. Am J Hum Genet 2002;70:726–36.
	181	Roncarati R, Viviani Anselmi C, Krawitz P, Lattanzi G, von Kodolitsch Y, Perrot A, et al. Doubly heterozygous LMNA and TTN mutations revealed by exome sequencing in a severe form of dilated cardiomyopathy. Eur J Hum Genet 2013;21:1105–11.
	182	BL F, JY L, J L, A W, S C, A H, et al. Mutations in rare ataxia genes are uncommon causes of sporadic cerebellar ataxia. Mov Disord 2012;27:442–6.
	183	Bione S, Maestrini E, Rivella S, Mancini M, Regis S, Romeo G, et al. Identification of a novel X-linked gene responsible for Emery-Dreifuss muscular dystrophy. Nat Genet 1994;8:323–7. https://doi.org/10.1038/ng1294-323.
	184	Sakiyama Y, Watanabe E, Otsuka M, Hirahara T, Momomura S, Hayashi Y. Case with Emery-Dreifuss muscular dystrophy diagnosed forty-two years after onset and implanted with a cardiac resynchronization therapy defibrillator. Rinsho Shinkeigaku 2014;54:489–94.
	185	Small K, Warren ST. Emerin deletions occurring on both Xq28 inversion backgrounds. Hum Mol Genet 1998;7:135–9.
	186	Shackleton S, Lloyd DJ, Jackson SN, Evans R, Niermeijer MF, Singh BM, et al. LMNA, encoding lamin A/C, is mutated in partial lipodystrophy. Nat Genet 2000;24:153–6.
	187	Gao J, Li Y, Fu X, Luo X. A Chinese patient with acquired partial lipodystrophy caused by a novel mutation with LMNB2 gene. J Pediatr Endocrinol Metab 2012;25:375–7.
	188	Cao H, Hegele RA. Nuclear lamin A/C R482Q mutation in canadian kindreds with Dunnigan-type familial partial lipodystrophy. Hum Mol Genet 2000;9:109–12.
	189	Larsen MK, Nissen PH, Berge KE, Leren TP, Kristensen IB, Jensen HK, et al. Molecular autopsy in young sudden cardiac death victims with suspected cardiomyopathy. Forensic Sci Int 2012;219:33–8.
	190	Bidault G, Garcia M, Vantyghem M-C, Ducluzeau P-H, Morichon R, Thiyagarajah K, et al. Lipodystrophy-linked LMNA p.R482W mutation induces clinical early atherosclerosis and in vitro endothelial dysfunction. Arterioscler Thromb Vasc Biol 2013;33:2162–71.
	191	Bonati U, Bechtel N, Heinimann K, Rutz E, Schneider J, Frank S, et al. Congenital muscular dystrophy with dropped head phenotype and cognitive impairment due to a novel mutation in the LMNA gene. Neuromuscul Disord 2014;24:529–32. https://doi.org/10.1016/j.nmd.2014.02.004.
	192	Wulff K, Ebener U, Wehnert CS, Ward PA, Reuner U, Hiebsch W, et al. Direct molecular genetic diagnosis and heterozygote identification in X-linked Emery-Dreifuss muscular dystrophy by heteroduplex analysis. Dis Markers 1997;13:77–86.
	193	Park Y-E, Hayashi YK, Goto K, Komaki H, Hayashi Y, Inuzuka T, et al. Nuclear changes in skeletal muscle extend to satellite cells in autosomal dominant Emery-Dreifuss muscular dystrophy/limb-girdle muscular dystrophy 1B. Neuromuscul Disord 2009;19:29–36.
	194	Ditaranto R, Boriani G, Biffi M, Lorenzini M, Graziosi M, Ziacchi M, et al. Differences in cardiac phenotype and natural history of laminopathies with and without neuromuscular onset. Orphanet J Rare Dis 2019;14:263.
	195	Hegele RA. Familial partial lipodystrophy: a monogenic form of the insulin resistance syndrome. Mol Genet Metab 2000;71:539–44.
	196	Vytopil M, Benedetti S, Ricci E, Galluzzi G, Dello Russo A, Merlini L, et al. Mutation analysis of the lamin A/C gene (LMNA) among patients with different cardiomuscular phenotypes. J Med Genet 2003;40:e132.
	197	Patni N, Li X, Adams-Huet B, Vasandani C, Gomez-Diaz RA, Garg A. Regional Body Fat Changes and Metabolic Complications in Children With Dunnigan Lipodystrophy-Causing LMNA Variants. J Clin Endocrinol Metab 2019;104:1099–108.
	198	Choi SA, Cho A, Kim SY, Kim WJ, Shim YK, Lee JS, et al. Importance of early diagnosis in LMNA-related muscular dystrophy for cardiac surveillance. Muscle Nerve 2019;60:668–72.
	199	Vigouroux C, Auclair M, Dubosclard E, Pouchelet M, Capeau J, Courvalin JC, et al. Nuclear envelope disorganization in fibroblasts from lipodystrophic patients with heterozygous R482Q/W mutations in the lamin A/C gene. J Cell Sci 2001;114:4459–68.
	200	Astejada MN, Goto K, Nagano A, Ura S, Noguchi S, Nonaka I, et al. Emerinopathy and laminopathy clinical, pathological and molecular features of muscular dystrophy with nuclear envelopathy in Japan. Acta Myol Myopathies Cardiomyopathies Off J Mediterr Soc Myol 2007;26:159–64.
	201	S Q-R, B M, CG B, PY J, J C, NF C, et al. De novo LMNA mutations cause a new form of congenital muscular dystrophy. Ann Neurol 2008;64:177–86.
	202	Parent JJ, Towbin JA, Jefferies JL. Left ventricular noncompaction in a family with lamin A/C gene mutation. Texas Hear Inst J 2015;42:73–6.
	203	Latour P, Vial C. Molecular diagnosis of axonal forms of Charcot-Marie-Tooth disease. Rev Neurol (Paris) 2009;165:1122–6.
	204	Kato K, Ohno S, Sonoda K, Fukuyama M, Makiyama T, Ozawa T, et al. LMNA Missense Mutation Causes Nonsense-Mediated mRNA Decay and Severe Dilated Cardiomyopathy. Circ Genomic Precis Med 2020;13:435–43.
	205	Sanna T, Dello Russo A, Toniolo D, Vytopil M, Pelargonio G, De Martino G, et al. Cardiac features of Emery-Dreifuss muscular dystrophy caused by lamin A/C gene mutations. Eur Heart J 2003;24:2227–36.
	206	Chaouch M, Allal Y, De Sandre-Giovannoli A, Vallat JM, Amer-el-Khedoud A, Kassouri N, et al. The phenotypic manifestations of autosomal recessive axonal Charcot-Marie-Tooth due to a mutation in Lamin A/C gene. Neuromuscul Disord 2003;13:60–7.
	207	Hoeltzenbein M, Karow T, Zeller JA, Warzok R, Wulff K, Zschiesche M, et al. Severe clinical expression in X-linked Emery-Dreifuss muscular dystrophy. Neuromuscul Disord 1999;9:166–70.
	208	Kawakami H, Ogimoto A, Tokunaga N, Nishimura K, Kawakami H, Higashi H, et al. A Novel Truncating LMNA Mutation in Patients with Cardiac Conduction Disorders and Dilated Cardiomyopathy. Int Heart J 2018;59:531–41.
	209	Pethig K, Genschel J, Peters T, Wilhelmi M, Flemming P, Lochs H, et al. LMNA mutations in cardiac transplant recipients. Cardiology 2005;103:57–62.
	210	Vohanka S, Vytopil M, Bednarik J, Lukas Z, Kadanka Z, Schildberger J, et al. A mutation in the X-linked Emery-Dreifuss muscular dystrophy gene in a patient affected with conduction cardiomyopathy. Neuromuscul Disord 2001;11:411–3.
	211	Heller F, Dabaj I, Mah JK, Bergounioux J, Essid A, Bönnemann CG, et al. Cardiac manifestations of congenital LMNA-related muscular dystrophy in children: three case reports and recommendations for care. Cardiol Young 2017;27:1076–82.
	212	Ifergane G, Al-Sayed I, Birk O, Harel T, Wirguin I. Co-morbidity of Emery-Dreifuss muscular dystrophy and a congenital myasthenic syndrome possibly affecting the phenotype in a large Bedouin kindred. Eur J Neurol 2007;14:305–8.
	213	Mercuri E, Poppe M, Quinlivan R, Messina S, Kinali M, Demay L, et al. Extreme variability of phenotype in patients with an identical missense mutation in the lamin A/C gene: from congenital onset with severe phenotype to milder classic Emery-Dreifuss variant. Arch Neurol 2004;61:690–4.
	214	JC C, RJ K, MP C, EC S. Two children with “dropped head” syndrome due to lamin A/C mutations. Muscle Nerve 2010;42:839–41.
	215	ML K, KJ H, TM O. X-linked nonsyndromic sinus node dysfunction and atrial fibrillation caused by emerin mutation. J Cardiovasc Electrophysiol 2008;19:510–5.
	216	Imachi H, Murao K, Ohtsuka S, Fujiwara M, Muraoka T, Hosokawa H, et al. A case of Dunnigan-type familial partial lipodystrophy (FPLD) due to lamin A/C (LMNA) mutations complicated by end-stage renal disease. Endocrine 2009;35:18–21.
	217	Zhang M, Chen J, Si D, Zheng Y, Jiao H, Feng Z, et al. Whole exome sequencing identifies a novel EMD mutation in a Chinese family with dilated cardiomyopathy. BMC Med Genet 2014;15:77.
	218	Colomer J, Iturriaga C, Bonne G, Schwartz K, Manilal S, Morris GE, et al. Autosomal dominant Emery-Dreifuss muscular dystrophy: a new family with late diagnosis. Neuromuscul Disord 2002;12:19–25.
	219	Sims-Williams HP, Nye HJ, Walker PR. Dilated cardiomyopathy and skeletal myopathy: presenting features of a laminopathy. BMJ Case Rep 2013;2013.
	220	Hegele RA, Cao H, Liu DM, Costain GA, Charlton-Menys V, Rodger NW, et al. Sequencing of the reannotated LMNB2 gene reveals novel mutations in patients with acquired partial lipodystrophy. Am J Hum Genet 2006;79:383–9.
	221	Kubo S, Tsukahara T, Takemitsu M, Yoon KB, Utsumi H, Nonaka I, et al. Presence of emerinopathy in cases of rigid spine syndrome. Neuromuscul Disord 1998;8:502–7.
	222	Muchir A, van Engelen BG, Lammens M, Mislow JM, McNally E, Schwartz K, et al. Nuclear envelope alterations in fibroblasts from LGMD1B patients carrying nonsense Y259X heterozygous or homozygous mutation in lamin A/C gene. Exp Cell Res 2003;291:352–62.
	223	Francisco ARG, Santos Gonçalves I, Veiga F, Mendes Pedro M, Pinto FJ, Brito D. Complex phenotype linked to a mutation in exon 11 of the lamin A/C gene: Hypertrophic cardiomyopathy, atrioventricular block, severe dyslipidemia and diabetes. Rev Port Cardiol 2017;36:669.e1-669.e4.
	224	Ura S, Hayashi YK, Goto K, Astejada MN, Murakami T, Nagato M, et al. Limb-girdle muscular dystrophy due to emerin gene mutations. Arch Neurol 2007;64:1038–41.
	225	Gupta P, Bilinska ZT, Sylvius N, Boudreau E, Veinot JP, Labib S, et al. Genetic and ultrastructural studies in dilated cardiomyopathy patients: a large deletion in the lamin A/C gene is associated with cardiomyocyte nuclear envelope disruption. Basic Res Cardiol 2010;105:365–77.
	226	Dai X, Luo R, Chen Y, Zheng C, Tang Y, Zhang H, et al. A Novel EMD Mutation Identified by Whole-Exome Sequencing in Twins with Emery-Dreifuss Muscular Dystrophy. Case Rep Genet 2020;2020:2071738.
	227	van Tintelen JP, Hofstra RMW, Katerberg H, Rossenbacker T, Wiesfeld ACP, du Marchie Sarvaas GJ, et al. High yield of LMNA mutations in patients with dilated cardiomyopathy and/or conduction disease referred to cardiogenetics outpatient clinics. Am Heart J 2007;154:1130–9.
	228	Hegele RA, Huff MW, Young TK. Common genomic variation in LMNA modulates indexes of obesity in Inuit. J Clin Endocrinol Metab 2001;86:2747–51.
	229	Akinci B, Onay H, Demir T, Savas-Erdeve Ş, Gen R, Simsir IY, et al. Clinical presentations, metabolic abnormalities and end-organ complications in patients with familial partial lipodystrophy. Metabolism 2017;72:109–19.
	230	N C, M M, G M, E C, S M, E S, et al. Muscle imaging analogies in a cohort of patients with different clinical phenotypes caused by LMNA gene mutations. Muscle Nerve 2010;41:458–63.
	231	West G, Gullmets J, Virtanen L, Li S-P, Keinänen A, Shimi T, et al. Deleterious assembly of the lamin A/C mutant p.S143P causes ER stress in familial dilated cardiomyopathy. J Cell Sci 2016;129:2732–43.
	232	Noreau A, Bourassa C V, Szuto A, Levert A, Dobrzeniecka S, Gauthier J, et al. SYNE1 mutations in autosomal recessive cerebellar ataxia. JAMA Neurol 2013;70:1296.
	233	Maggi L, D’Amico A, Pini A, Sivo S, Pane M, Ricci G, et al. LMNA-associated myopathies: the Italian experience in a large cohort of patients. Neurology 2014;83:1634–44.
	234	Saj M, Dabrowski R, Labib S, Jankowska A, Szperl M, Broda G, et al. Variants of the lamin A/C (LMNA) gene in non-valvular atrial fibrillation patients: a possible pathogenic role of the Thr528Met mutation. Mol Diagn Ther 2012;16:99–107.
	235	Albuquerque MA V, Pasqualin LM, Martins CA, Reed UC, Zanoteli E. Phenotypic intermediate forms overlapping to Emery-Dreifuss and limb girdle muscular dystrophies caused by lamin A/C gene mutations. Pediatr Neurol 2014;50:e11–2.
	236	Sewairi W, Assiri A, Patel N, Alhashem A, Alkuraya FS. Distal acroosteolysis, poikiloderma and joint stiffness: a novel laminopathy? Eur J Hum Genet 2016;24:1220–2.
	237	Sousa A, Canedo P, Azevedo O, Lopes L, Pinho T, Baixia M, et al. Molecular characterization of Portuguese patients with dilated cardiomyopathy. Rev Port Cardiol 2019;38:129–39.
	238	Saj M, Jankowska A, Lewandowski M, Szwed H, Szperl M, Płoski R, et al. **Dilated cardiomyopathy with profound segmental wall motion abnormalities and ventricular arrhythmia caused by the R541C mutation in the LMNA gene. Int J Cardiol 2010;144:e51–3.
	239	Moraitis E, Foley AR, Pilkington CA, Manzur AY, Quinlivan R, Jacques TS, et al. Infantile-onset LMNA-associated Muscular Dystrophy Mimicking Juvenile Idiopathic Inflammatory Myopathy. J Rheumatol 2015;42:1064–6.
	240	Prigogine C, Richard P, den Bergh P, Groswasser J, Deconinck N. Novel LMNA mutation presenting as severe congenital muscular dystrophy. Pediatr Neurol 2010;43:283–6.
	241	Wiethoff S, Hersheson J, Bettencourt C, Wood NW, Houlden H. Heterogeneity in clinical features and disease severity in ataxia-associated SYNE1 mutations. J Neurol 2016;263:1503–10.
	242	Li K, Zhao L, Zhang P. Familial dilated cardiomyopathy with a novel LMNA mutation (p.R429C): a case report. Cardiol Young 2020;30:1544–6.
	243	Onishi Y, Higuchi J, Ogawa T, Namekawa A, Hayashi H, Odakura H, et al. The first Japanese case of autosomal dominant Emery-Dreifuss muscular dystrophy with a novel mutation in the lamin A/C gene. Rinsho Shinkeigaku 2002;42:140–4.
	244	Rankin J, Auer-Grumbach M, Bagg W, Colclough K, Nguyen TD, Fenton-May J, et al. Extreme phenotypic diversity and nonpenetrance in families with the LMNA gene mutation R644C. Am J Med Genet A 2008;146A:1530–42.
	245	Homma K, Nagata E, Hanano H, Uesugi T, Ohnuki Y, Matsuda S, et al. A Young Patient with Emery-Dreifuss Muscular Dystrophy Treated with Endovascular Therapy for Cardioembolic Stroke: A Case Report. Tokai J Exp Clin Med 2018;43:103–5.
	246	Cortese R, Eckhardt F, Volleth M, Wehnert M, Koelsch U, Wieacker P, et al. The retinol acid receptor B gene is hypermethylated in patients with familial partial lipodystrophy. J Mol Endocrinol 2007;38:663–71.
	247	Desgrouas C, Varlet A-A, Dutour A, Galant D, Merono F, Bonello-Palot N, et al. Unraveling LMNA Mutations in Metabolic Syndrome: Cellular Phenotype and Clinical Pitfalls. Cells 2020;9.
	248	Özoğuz A, Uyan Ö, Birdal G, Iskender C, Kartal E, Lahut S, et al. The distinct genetic pattern of ALS in Turkey and novel mutations. Neurobiol Aging 2015;36:e9–18.
	249	Muntoni F, Lichtarowicz-Krynska EJ, Sewry CA, Manilal S, Recan D, Llense S, et al. Early presentation of X-linked Emery-Dreifuss muscular dystrophy resembling limb-girdle muscular dystrophy. Neuromuscul Disord 1998;8:72–6.
	250	Ghosh PS, Milone M. Clinical Reasoning: A 38-year-old woman with childhood-onset weakness. Neurology 2014;83:e81–4.
	251	Yuan J, Ando M, Higuchi I, Sakiyama Y, Matsuura E, Michizono K, et al. Partial deficiency of emerin caused by a splice site mutation in EMD. Intern Med 2014;53:1563–8.
	252	Tekin H, Yılmaz S, Tekgül H, Gökben S, Aktan G. Dropped head related lamin A/C associated congenital muscular dystrophy case; previously defined as emerydreifuss muscular dystrophy. Turk J Pediatr 2020;62:130–5.
	253	Hamadouche T, Poitelon Y, Genin E, Chaouch M, Tazir M, Kassouri N, et al. Founder effect and estimation of the age of the c.892C>T (p.Arg298Cys) mutation in LMNA associated to Charcot-Marie-Tooth subtype CMT2B1 in families from North Western Africa. Ann Hum Genet 2008;72:590–7.
	254	Kuruc JC, Durant-Archibold AA, Motta J, Rao KS, Trachtenberg B, Ramos C, et al. Development of anthracycline-induced dilated cardiomyopathy due to mutation on LMNA gene in a breast cancer patient: a case report. BMC Cardiovasc Disord 2019;19:169.
	255	Tordjman M, Dabaj I, Laforet P, Felter A, Ferreiro A, Biyoukar M, et al. Muscular MRI-based algorithm to differentiate inherited myopathies presenting with spinal rigidity. Eur Radiol 2018;28:5293–303.
	256	Haskell GT, Jensen BC, Samsa LA, Marchuk D, Huang W, Skrzynia C, et al. Whole Exome Sequencing Identifies Truncating Variants in Nuclear Envelope Genes in Patients With Cardiovascular Disease. Circ Cardiovasc Genet 2017;10.
	257	NK L, BH F, S B, AL C, AE R, DP J, et al. Genetic testing for dilated cardiomyopathy in clinical practice. J Card Fail 2012;18:296–303.
	258	Béréziat V, Cervera P, Le Dour C, Verpont M-C, Dumont S, Vantyghem M-C, et al. LMNA mutations induce a non-inflammatory fibrosis and a brown fat-like dystrophy of enlarged cervical adipose tissue. Am J Pathol 2011;179:2443–53.
	259	Tobita T, Nomura S, Fujita T, Morita H, Asano Y, Onoue K, et al. Genetic basis of cardiomyopathy and the genotypes involved in prognosis and left ventricular reverse remodeling. Sci Rep 2018;8:1998.
	260	Garg A, Speckman RA, Bowcock AM. Multisystem dystrophy syndrome due to novel missense mutations in the amino-terminal head and alpha-helical rod domains of the lamin A/C gene. Am J Med 2002;112:549–55.
	261	Ellis JA, Yates JR, Kendrick-Jones J, Brown CA. Changes at P183 of emerin weaken its protein-protein interactions resulting in X-linked Emery-Dreifuss muscular dystrophy. Hum Genet 1999;104:262–8.
	262	Gueneau L, Bertrand AT, Jais J-P, Salih MA, Stojkovic T, Wehnert M, et al. Mutations of the FHL1 Gene Cause Emery-Dreifuss Muscular Dystrophy. Am J Hum Genet 2009;85:338–53. https://doi.org/10.1016/J.AJHG.2009.07.015.
	263	Hershberger RE, Hanson EL, Jakobs PM, Keegan H, Coates K, Bousman S, et al. A novel lamin A/C mutation in a family with dilated cardiomyopathy, prominent conduction system disease, and need for permanent pacemaker implantation. Am Heart J 2002;144:1081–6.
	264	Song K, Dubé MP, Lim J, Hwang I, Lee I, Kim J-J. Lamin A/C mutations associated with familial and sporadic cases of dilated cardiomyopathy in Koreans. Exp Mol Med 2007;39:114–20.
	265	Verdonschot JAJ, Hazebroek MR, Wang P, Sanders-van Wijk S, Merken JJ, Adriaansen YA, et al. Clinical Phenotype and Genotype Associations With Improvement in Left Ventricular Function in Dilated Cardiomyopathy. Circ Heart Fail 2018;11:e005220.
	266	West G, Gullmets J, Virtanen L, Li S-P, Keinänen A, Shimi T, et al. Deleterious assembly of the lamin A/C mutant p.S143P causes ER stress in familial dilated cardiomyopathy. J Cell Sci 2016;129:2732–43.
	267	Madej-Pilarczyk A, Kotruchow K, Kabzinska D, Cegielska J, Kochanski A, Hausmanowa-Petrusewicz I. Emery-Dreifuss muscular dystrophy type 2 associated (?) with mild peripheral polyneuropathy. Folia Neuropathol 2015;53:270–4.
	268	Díaz-Manera J, Alejaldre A, González L, Olivé M, Gómez-Andrés D, Muelas N, et al. Muscle imaging in muscle dystrophies produced by mutations in the EMD and LMNA genes. Neuromuscul Disord 2016;26:33–40.
	269	Wessely R, Seidl S, Schömig A. Cardiac involvement in Emery-Dreifuss muscular dystrophy. Clin Genet 2005;67:220–3.
	270	Dharmaraj T, Guan Y, Liu J, Badens C, Gaborit B, Wilson KL. Rare BANF1 Alleles and Relatively Frequent EMD Alleles Including “Healthy Lipid” Emerin p.D149H in the ExAC Cohort. Front Cell Dev Biol 2019;7:48.
	271	Petillo R, D’Ambrosio P, Torella A, Taglia A, Picillo E, Testori A, et al. Novel mutations in LMNA A/C gene and associated phenotypes. Acta Myol Myopathies Cardiomyopathies Off J Mediterr Soc Myol 2015;34:116–9.
	272	Rudenskaia GE, Tverskaia SM, Chukhrova AL, Zakliaz’minskaia E V, Kuropatkina I V, Dadali EL, et al. Clinical, genealogical and molecular genetic study of Emery-Dreifuss muscular dystrophy. Zhurnal Nevrol i Psikhiatrii Im SS Korsakova 2006;106:58–65.
	273	Rudenskaya GE, Polyakov A V, Tverskaya SM, Zaklyazminskaya E V, Chukhrova AL, Groznova OE, et al. Laminopathies in Russian families. Clin Genet 2008;74:127–33.
	274	Taylor MRG, Fain PR, Sinagra G, Robinson ML, Robertson AD, Carniel E, et al. Natural history of dilated cardiomyopathy due to lamin A/C gene mutations. J Am Coll Cardiol 2003;41:771–80.
	275	Sheikh FN, Hassan SA, Alam D, Kundi M, Hassan M. Lamin A/C Cardiomyopathy with E203K Pathogenic Mutation. Cureus 2020;12:e7761.
	276	Rudnik-Schöneborn S, Botzenhart E, Eggermann T, Senderek J, Schoser BGH, Schröder R, et al. Mutations of the LMNA gene can mimic autosomal dominant proximal spinal muscular atrophy. Neurogenetics 2007;8:137–42.
	277	Hong G, Dan Z, Limeng D, Luxiang C, Bai Y. First report of a novel LMNA mutation in a Chinese family with limb-girdle muscular dystrophy. J Genet 2014;93:843–7.
	278	Yoshinaga T, Nakamura K, Ishikawa M, Yamaguchi T, Takano K, Wakui K, et al. A novel frameshift mutation of SYNE1 in a Japanese family with autosomal recessive cerebellar ataxia type 8. Hum Genome Var 2017;4:17052.
	279	Manilal S, Recan D, Sewry CA, Hoeltzenbein M, Llense S, Leturcq F, et al. Mutations in Emery-Dreifuss muscular dystrophy and their effects on emerin protein expression. Hum Mol Genet 1998;7:855–64.
	280	Liang W-C, Tian X, Yuo C-Y, Chen W-Z, Kan T-M, Su Y-N, et al. Comprehensive target capture/next-generation sequencing as a second-tier diagnostic approach for congenital muscular dystrophy in Taiwan. PLoS One 2017;12:e0170517.
	281	D’Amico A, Haliloglu G, Richard P, Talim B, Maugenre S, Ferreiro A, et al. Two patients with “Dropped head syndrome” due to mutations in LMNA or SEPN1 genes. Neuromuscul Disord 2005;15:521–4. https://doi.org/10.1016/j.nmd.2005.03.006.
	282	Ehlermann P, Lehrke S, Papavassiliu T, Meder B, Borggrefe M, Katus HA, et al. Sudden cardiac death in a patient with lamin A/C mutation in the absence of dilated cardiomyopathy or conduction disease. Clin Res Cardiol 2011;100:547–51.
	283	D’Amico A, Benedetti S, Petrini S, Sambuughin N, Boldrini R, Menditto I, et al. Major myofibrillar changes in early onset myopathy due to de novo heterozygous missense mutation in lamin A/C gene. Neuromuscul Disord 2005;15:847–50.
	284	Montenegro Renan Magalhães J, Costa-Riquetto AD, Fernandes VO, Montenegro APDR, de Santana LS, Jorge AA de L, et al. Homozygous and Heterozygous Nuclear Lamin A p.R582C Mutation: Different Lipodystrophic Phenotypes in the Same Kindred. Front Endocrinol (Lausanne) 2018;9:458.
	285	Scharner J, Brown CA, Bower M, Iannaccone ST, Khatri IA, Escolar D, et al. Novel LMNA mutations in patients with Emery-Dreifuss muscular dystrophy and functional characterization of four LMNA mutations. Hum Mutat 2011;32:152–67.
	286	Hegele RA. Premature atherosclerosis associated with monogenic insulin resistance. Circulation 2001;103:2225–9.
	287	Sewry CA, Brown SC, Mercuri E, Bonne G, Feng L, Camici G, et al. Skeletal muscle pathology in autosomal dominant Emery-Dreifuss muscular dystrophy with lamin A/C mutations. Neuropathol Appl Neurobiol 2001;27:281–90.
	288	Stallmeyer B, Koopmann M, Schulze-Bahr E. Identification of novel mutations in LMNA associated with familial forms of dilated cardiomyopathy. Genet Test Mol Biomarkers 2012;16:543–9.
	289	Nevo Y, Al-Lozi M, Parsadanian AS, Elliott JL, Connolly AM, Pestronk A. Mutation analysis in Emery-Dreifuss muscular dystrophy. Pediatr Neurol 1999;21:456–9.
	290	Yazdanpanah P, Javan A, Nadimi B, Shirazi HRG. Genetic pattern of 3 cases of Emery-Dreifuss muscular dystrophy in a family. East Mediterr Health J 2007;13:201–5.
	291	Geiger SK, Bär H, Ehlermann P, Wälde S, Rutschow D, Zeller R, et al. Incomplete nonsense-mediated decay of mutant lamin A/C mRNA provokes dilated cardiomyopathy and ventricular tachycardia. J Mol Med (Berl) 2008;86:281–9.
	292	Hasebe Y, Fukuda K, Nakano M, Kumagai K, Karibe A, Fujishima F, et al. Characteristics of ventricular tachycardia and long-term treatment outcome in patients with dilated cardiomyopathy complicated by lamin A/C gene mutations. J Cardiol 2019;74:451–9.
	293	Tiffin HR, Jenkins ZA, Gray MJ, Cameron-Christie SR, Eaton J, Aftimos S, et al. Dysregulation of FHL1 spliceforms due to an indel mutation produces an Emery-Dreifuss muscular dystrophy plus phenotype. Neurogenetics 2013;14:113–21.
	294	Paller MS, Martin CM, Pierpont ME. Restrictive cardiomyopathy: an unusual phenotype of a lamin A variant. ESC Hear Fail 2018;5:724–6.
	295	Kölbel H, Abicht A, Schwartz O, Katona I, Paulus W, Neuen-Jacob E, et al. Characteristic clinical and ultrastructural findings in nesprinopathies. Eur J Paediatr Neurol 2019;23:254–61.
	296	Mademan I, Harmuth F, Giordano I, Timmann D, Magri S, Deconinck T, et al. Multisystemic SYNE1 ataxia: confirming the high frequency and extending the mutational and phenotypic spectrum. 2016.
	297	Hegele RA, Kraw ME, Ban MR, Miskie BA, Huff MW, Cao H. Elevated serum C-reactive protein and free fatty acids among nondiabetic carriers of missense mutations in the gene encoding lamin A/C (LMNA) with partial lipodystrophy. Arterioscler Thromb Vasc Biol 2003;23:111–6.
	298	Forissier JE, Bonne G, Bouchier C, Duboscq-Bidot L, Richard P, Briault S, et al. Apical left ventricular aneurysm without atrio-ventricular block due to a lamin A/C gene mutation. Arch Mal Coeur Vaiss 2005;98:67–70.
	299	Carmosino M, Gerbino A, Schena G, Procino G, Miglionico R, Forleo C, et al. The expression of Lamin A mutant R321X leads to endoplasmic reticulum stress with aberrant Ca 2+ handling. J Cell Mol Med 2016;20:2194–207.
	300	Bonne G, Barletta MR Di, Varnous S, Bécane H-M, Hammouda E-H, Merlini L, et al. Mutations in the gene encoding lamin A/C cause autosomal dominant Emery-Dreifuss muscular dystrophy. Nat Genet 1999;21:285–8. https://doi.org/10.1038/6799.
	301	Kandert S, Wehnert M, Müller CR, Buendia B, Dabauvalle M-C. Impaired nuclear functions lead to increased senescence and inefficient differentiation in human myoblasts with a dominant p.R545C mutation in the LMNA gene. Eur J Cell Biol 2009;88:593–608. https://doi.org/10.1016/J.EJCB.2009.06.002.
	302	Saraiva F, Rodrigues D, Andrade H, Negrão L, Gonçalves L, Marinho A, et al. Emery-Dreifuss muscular dystrophy: case report. Rev Port Cardiol 2012;31:241–5.
	303	Chen W, Huo J, Ma A, Bai L, Liu P. A novel mutation of the LMNA gene in a family with dilated cardiomyopathy, conduction system disease, and sudden cardiac death of young females. Mol Cell Biochem 2013;382:307–11.
	304	Gambineri A, Semple RK, Forlani G, Genghini S, Grassi I, Hyden CSS, et al. Monogenic polycystic ovary syndrome due to a mutation in the lamin A/C gene is sensitive to thiazolidinediones but not to metformin. Eur J Endocrinol 2008;159:347–53.
	305	Cardona-Hernández R, Suárez-Ortega L, Torres M. Difficult to manage diabetes mellitus associated with generalized congenital lipodystrophy. Report of two cases. An Pediatr (Barc) 2011;74:126–30.
	306	Gros-Louis F, Dupré N, Dion P, Fox MA, Laurent S, Verreault S, et al. Mutations in SYNE1 lead to a newly discovered form of autosomal recessive cerebellar ataxia. Nat Genet 2007;39:80–5.
	307	Dalin MG, Engström PG, Ivarsson EG, Unneberg P, Light S, Schaufelberger M, et al. Massive parallel sequencing questions the pathogenic role of missense variants in dilated cardiomyopathy. Int J Cardiol 2017;228:742–8.
	308	F M, G B, LG G, E M, RJ P, M B, et al. Disease severity in dominant Emery Dreifuss is increased by mutations in both emerin and desmin proteins. Brain A J Neurol 2006;129:1260–8.
	309	Lüdtke A, Genschel J, Brabant G, Bauditz J, Taupitz M, Koch M, et al. Hepatic steatosis in Dunnigan-type familial partial lipodystrophy. Am J Gastroenterol 2005;100:2218–24.
	310	WC L, H M, E K, I N, S N, I N, et al. TMEM43 mutations in emery-dreifuss muscular dystrophy-related myopathy. Ann Neurol 2011;69:1005–13.
	311	Pasqualin LMA, Reed UC, Costa TVMM, Quedas E, Albuquerque MA V, Resende MBD, et al. Congenital muscular dystrophy with dropped head linked to the LMNA gene in a Brazilian cohort. Pediatr Neurol 2014;50:400–6.
	312	Fidziańska A, Bilińska ZT, Tesson F, Wagner T, Walski M, Grzybowski J, et al. Obliteration of cardiomyocyte nuclear architecture in a patient with LMNA gene mutation. J Neurol Sci 2008;271:91–6.
	313	Dhawan PS, Liewluck T, Knapik J, Milone M. Myofibrillar myopathy due to dominant LMNA mutations: A report of 2 cases. Muscle Nerve 2018;57:E124–6.
	314	Arbustini E, Pilotto A, Repetto A, Grasso M, Negri A, Diegoli M, et al. Autosomal dominant dilated cardiomyopathy with atrioventricular block: a lamin A/C defect-related disease. J Am Coll Cardiol 2002;39:981–90.
	315	Hegele RA, Yuen J, Cao H. Single-nucleotide polymorphisms of the nuclear lamina proteome. J Hum Genet 2001;46:351–4.
	316	J O, S K, T S, A K, T S, T Y, et al. Electrophysiological and histopathological characteristics of progressive atrioventricular block accompanied by familial dilated cardiomyopathy caused by a novel mutation of lamin A/C gene. J Cardiovasc Electrophysiol 2005;16:137–45.
	317	Raffaele Di Barletta M, Ricci E, Galluzzi G, Tonali P, Mora M, Morandi L, et al. Different mutations in the LMNA gene cause autosomal dominant and autosomal recessive Emery-Dreifuss muscular dystrophy. Am J Hum Genet 2000;66:1407–12.
	318	Lin EW, Brady GF, Kwan R, Nesvizhskii AI, Omary MB. Genotype-phenotype analysis of LMNA-related diseases predicts phenotype-selective alterations in lamin phosphorylation. FASEB J 2020;34:9051–73.
	319	Gersak K, Strgulc M, Gorjup V, Dolenc-Strazar Z, Jurcic V, Penny DJ, et al. Dilated cardiomyopathy and ovarian dysgenesis in a patient with Malouf syndrome: a case report. Mol Med Rep 2013;8:1311–4.
	320	Małek LA, Labib S, Mazurkiewicz L, Saj M, Płoski R, Tesson F, et al. A new c.1621 C > G, p.R541G lamin A/C mutation in a family with DCM and regional wall motion abnormalities (akinesis/dyskinesis): genotype-phenotype correlation. J Hum Genet 2011;56:83–6.
	321	Hermida-Prieto M, Monserrat L, Castro-Beiras A, Laredo R, Soler R, Peteiro J, et al. Familial dilated cardiomyopathy and isolated left ventricular noncompaction associated with lamin A/C gene mutations. Am J Cardiol 2004;94:50–4.
	322	Ichikawa Y, Watanabe M, Kowa H, Murayama S, Mizuno T, Komuro I, et al. A Japanese family carrying a novel mutation in the Emery-Dreifuss muscular dystrophy gene. Ann Neurol 1997;41:399–402.
	323	Verstraeten VLRM, Caputo S, van Steensel MAM, Duband-Goulet I, Zinn-Justin S, Kamps M, et al. The R439C mutation in LMNA causes lamin oligomerization and susceptibility to oxidative stress. J Cell Mol Med 2009;13:959–71.
	324	Goidescu CM. Dilated cardiomyopathy produced by lamin A/C gene mutations. Clujul Med 2013;86:309–12.
	325	Matsubara S, Kitaguchi T. Pathological changes of the myonuclear fibrous lamina and internal nuclear membrane in two cases of autosomal dominant limb-girdle muscular dystrophy with atrioventricular conduction disturbance (LGMD1B). Acta Neuropathol 2004;107:111–8.
	326	Chang S-H, Tsai C-T, Lai L-P, Lei M-H. Identification of a lamin A/C gene mutation in a Taiwanese family with limb girdle muscular dystrophy and cardiomyopathy. Int J Cardiol 2010;145:598–9.
	327	Ge L, Zhang C, Wang Z, Chan SHS, Zhu W, Han C, et al. Congenital muscular dystrophies in China. Clin Genet 2019;96:207–15.
	328	Nigro V, Bruni P, Ciccodicola A, Politano L, Nigro G, Piluso G, et al. SSCP detection of novel mutations in patients with Emery-Dreifuss muscular dystrophy: definition of a small C-terminal region required for emerin function. Hum Mol Genet 1995;4:2003–4.
	329	Komaki H, Hayashi YK, Tsuburaya R, Sugie K, Kato M, Nagai T, et al. Inflammatory changes in infantile-onset lmna-associated myopathy. Neuromuscul Disord 2011;21:563–8. https://doi.org/10.1016/j.nmd.2011.04.010.
	330	Xie L-J, Xiao T-T, Huang M, Shen J. LMNA gene single nucleotide polymorphisms in dilated cardiomyopathy of Han children. Int J Clin Exp Med 2015;8:11230–4.
	331	Favreau C, Dubosclard E, Ostlund C, Vigouroux C, Capeau J, Wehnert M, et al. Expression of lamin A mutated in the carboxyl-terminal tail generates an aberrant nuclear phenotype similar to that observed in cells from patients with Dunnigan-type partial lipodystrophy and Emery-Dreifuss muscular dystrophy. Exp Cell Res 2003;282:14–23.
	332	Møller DV, Pham TT, Gustafsson F, Hedley P, Ersbøll MK, Bundgaard H, et al. The role of Lamin A/C mutations in Danish patients with idiopathic dilated cardiomyopathy. Eur J Heart Fail 2009;11:1031–5.
	333	Brauch KM, Chen LY, Olson TM. Comprehensive mutation scanning of LMNA in 268 patients with lone atrial fibrillation. Am J Cardiol 2009;103:1426–8.
	334	Ebert M, Wijnmaalen AP, de Riva M, Trines SA, Androulakis AFA, Glashan CA, et al. Prevalence and Prognostic Impact of Pathogenic Variants in Patients With Dilated Cardiomyopathy Referred for Ventricular Tachycardia Ablation. JACC Clin Electrophysiol 2020;6:1103–14.
	335	Cotta A, Paim JF, Carvalho E, Valicek J, da Cunha Junior AL, Navarro MM, et al. LMNA-Related Muscular Dystrophy with Clinical Intrafamilial Variability. J Mol Neurosci 2019;69:623–7.
	336	Attali R, Warwar N, Israel A, Gurt I, McNally E, Puckelwartz M, et al. Mutation of SYNE-1, encoding an essential component of the nuclear lamina, is responsible for autosomal recessive arthrogryposis. Hum Mol Genet 2009;18:3462–9.
	337	Ki C-S, Hong JS, Jeong G-Y, Ahn KJ, Choi K-M, Kim D-K, et al. Identification of lamin A/C ( LMNA) gene mutations in Korean patients with autosomal dominant Emery-Dreifuss muscular dystrophy and limb-girdle muscular dystrophy 1B. J Hum Genet 2002;47:225–8.
	338	Caux F, Dubosclard E, Lascols O, Buendia B, Chazouillères O, Cohen A, et al. A new clinical condition linked to a novel mutation in lamins A and C with generalized lipoatrophy, insulin-resistant diabetes, disseminated leukomelanodermic papules, liver steatosis, and cardiomyopathy. J Clin Endocrinol Metab 2003;88:1006–13.
	339	Klauke B, Gaertner-Rommel A, Schulz U, Kassner A, Zu Knyphausen E, Laser T, et al. High proportion of genetic cases in patients with advanced cardiomyopathy including a novel homozygous Plakophilin 2-gene mutation. PLoS One 2017;12:e0189489.
	340	Zhou J, Li H, Li X, Li Y, Yang M, Shi G, et al. A novel EMD mutation in a Chinese family with initial diagnosis of conduction cardiomyopathy. Brain Behav 2019;9:e01167.
	341	Liu Z, Shan H, Huang J, Li N, Hou C, Pu J, et al. A novel lamin A/C gene missense mutation (445 V > E) in immunoglobulin-like fold associated with left ventricular non-compaction. EP Eur 2016;18:617–22.
	342	Taylor MRG, Robinson ML, Mestroni L. Analysis of genetic variations of lamin A/C gene (LMNA) by denaturing high-performance liquid chromatography. J Biomol Screen 2004;9:625–8.
	343	Fujita K, Hatta K. Membranous glomerulonephritis with an LMNA mutation. CEN Case Reports 2018;7:98–100.
	344	Tsao C-Y, Mendell JR. Partial epilepsy in an adolescent male with limb-girdle muscular dystrophy 1B. J Child Neurol 2009;24:346–8.
	345	Toro R, Blasco-Turrión S, Morales-Ponce FJ, Gonzalez P, Martínez-Camblor P, López-Granados A, et al. Plasma microRNAs as biomarkers for Lamin A/C-related dilated cardiomyopathy. J Mol Med (Berl) 2018;96:845–56.
	346	Nevo Y, Ahituv S, Yaron Y, Kedmi M, Shomrat R, Legum C, et al. Novel mutations in the emerin gene in Israeli families. Hum Mutat 2001;17:522.
	347	Perrot A, Sigusch HH, Nägele H, Genschel J, Lehmkuhl H, Hetzer R, et al. Genetic and phenotypic analysis of dilated cardiomyopathy with conduction system disease: demand for strategies in the management of presymptomatic lamin A/C mutant carriers. Eur J Heart Fail 2006;8:484–93.
	348	Wiltshire KM, Hegele RA, Innes AM, Brownell AKW. Homozygous Lamin A/C familial lipodystrophy R482Q mutation in autosomal recessive Emery Dreifuss muscular dystrophy. Neuromuscul Disord 2013;23:265–8. https://doi.org/10.1016/J.NMD.2012.11.011.
	349	Spuler S, Geier C, Osterziel KJ, Gutberlet M, Genschel J, Lehmann T-N, et al. A new LMNA mutation causing limb girdle muscular dystrophy 1B. J Neurol 2005;252:621–3.
	350	Mercuri E, Brown SC, Nihoyannopoulos P, Poulton J, Kinali M, Richard P, et al. Extreme variability of skeletal and cardiac muscle involvement in patients with mutations in exon 11 of the lamin A/C gene. Muscle Nerve 2005;31:602–9.
	351	Kajino S, Ishihara K, Goto K, Ishigaki K, Noguchi S, Nonaka I, et al. Congenital fiber type disproportion myopathy caused by LMNA mutations. J Neurol Sci 2014;340:94–8.
	352	Cristofoli F, Moss T, Moore HW, Devriendt K, Flanagan-Steet H, May M, et al. De Novo Variants in LMNB1 Cause Pronounced Syndromic Microcephaly and Disruption of Nuclear Envelope Integrity. Am J Hum Genet 2020;107:753–62.
	353	Liang W-C, Yuo C-Y, Liu C-Y, Lee C-S, Goto K, Hayashi YK, et al. Novel LMNA mutation in a Taiwanese family with autosomal dominant Emery-Dreifuss muscular dystrophy. J Formos Med Assoc 2007;106:S27–31.
	354	Reddy HM, Cho K-A, Lek M, Estrella E, Valkanas E, Jones MD, et al. The sensitivity of exome sequencing in identifying pathogenic mutations for LGMD in the United States. J Hum Genet 2017;62:243–52.
	355	Guillín-Amarelle C, Sánchez-Iglesias S, Mera A, Pintos E, Castro-Pais A, Rodríguez-Cañete L, et al. Inflammatory myopathy in the context of an unusual overlapping laminopathy. Arch Endocrinol Metab 2018;62:376–82.
	356	Drac H, Madej-Pilarczyk A, Gospodarczyk-Szot K, Gaweł M, Kwieciński H, Hausmanowa-Petrusewicz I. Familial partial lipodystrophy associated with the heterozygous LMNA mutation 1445G>A (Arg482Gln) in a Polish family. Neurol Neurochir Pol 2010;44:291–6.
	357	Vantyghem MC, Pigny P, Maurage CA, Rouaix-Emery N, Stojkovic T, Cuisset JM, et al. Patients with familial partial lipodystrophy of the Dunnigan type due to a LMNA R482W mutation show muscular and cardiac abnormalities. J Clin Endocrinol Metab 2004;89:5337–46.
	358	Peng Y, Ye W, Chen Z, Peng H, Wang P, Hou X, et al. Identifying SYNE1 Ataxia With Novel Mutations in a Chinese Population. Front Neurol 2018;9:1111.
	359	Forleo C, Carmosino M, Resta N, Rampazzo A, Valecce R, Sorrentino S, et al. Clinical and functional characterization of a novel mutation in lamin a/c gene in a multigenerational family with arrhythmogenic cardiac laminopathy. PLoS One 2015;10:e0121723.
	360	Indelicato E, Nachbauer W, Fauth C, Krabichler B, Schossig A, Eigentler A, et al. SYNE1-ataxia: Novel genotypic and phenotypic findings. Parkinsonism Relat Disord 2019;62:210–4.
	361	Finsterer J, Stöllberger C, Sehnal E, Rehder H, Laccone F. Dilated, arrhythmogenic cardiomyopathy in emery-dreifuss muscular dystrophy due to the emerin splice-site mutation c.449 + 1G>A. Cardiology 2015;130:48–51.
	362	Coutance G, Labombarda F, Cauderlier E, Belin A, Richard P, Bonne G, et al. Hypoplasia of the aorta in a patient diagnosed with LMNA gene mutation. Congenit Heart Dis 2013;8:E127–9.
	363	Parks SB, Kushner JD, Nauman D, Burgess D, Ludwigsen S, Peterson A, et al. Lamin A/C mutation analysis in a cohort of 324 unrelated patients with idiopathic or familial dilated cardiomyopathy. Am Heart J 2008;156:161–9.
	364	Lee E, Park K-T, Kang J, Park H, Park JJ, Oh I-Y, et al. A novel c.563 T>G, p.L189R lamin A/C mutation in identical twins with dilated cardiomyopathy. Korean J Intern Med 2017;32:178–81.
	365	Ishiyama A, Iida A, Hayashi S, Komaki H, Sasaki M, Nonaka I, et al. A novel LMNA mutation identified in a Japanese patient with LMNA-associated congenital muscular dystrophy. Hum Genome Var 2018;5. https://doi.org/10.1038/s41439-018-0018-6.
	366	Gigli M, Merlo M, Graw SL, Barbati G, Rowland TJ, Slavov DB, et al. Genetic Risk of Arrhythmic Phenotypes in Patients With Dilated Cardiomyopathy. J Am Coll Cardiol 2019;74:1480–90.
	367	Sébillon P, Bouchier C, Bidot LD, Bonne G, Ahamed K, Charron P, et al. Expanding the phenotype of LMNA mutations in dilated cardiomyopathy and functional consequences of these mutations. J Med Genet 2003;40:560–7.
	368	Hegele RA. Insulin resistance in human partial lipodystrophy. Curr Atheroscler Rep 2000;2:397–404.
	369	Jakobs PM, Hanson EL, Crispell KA, Toy W, Keegan H, Schilling K, et al. Novel lamin A/C mutations in two families with dilated cardiomyopathy and conduction system disease. J Card Fail 2001;7:249–56.
	370	Antoniades L, Eftychiou C, Kyriakides T, Christodoulou K, Katritsis DG. Malignant mutation in the lamin A/C gene causing progressive conduction system disease and early sudden death in a family with mild form of limb-girdle muscular dystrophy. J Interv Card Electrophysiol 2007;19:1–7.
	371	Millat G, Chanavat V, Julia S, Crehalet H, Bouvagnet P, Rousson R. Validation of high-resolution DNA melting analysis for mutation scanning of the LMNA gene. Clin Biochem 2009;42:892–8.
	372	N C, M F, A M, M P, G M, E S, et al. Aberrant splicing in the LMNA gene caused by a novel mutation on the polypyrimidine tract of intron 5. Muscle Nerve 2011;43:688–93.
	373	Ruggiero L, Fiorillo C, Tessa A, Manganelli F, Iodice R, Dubbioso R, et al. Muscle fiber type disproportion (FTD) in a family with mutations in the LMNA gene. Muscle Nerve 2015;51:604–8.
	374	Swan L, Cardinal J, Coman D. SYNE1 -related autosomal recessive cerebellar ataxia, congenital cerebellar hypoplasia, and cognitive impairment. Clin Pract 2018;8:1071.
	375	Correa M, Gómez CG. A novel mutation in limb girdle muscular dystrophy. P R Health Sci J 2007;26:229–32.
	376	Coutelier M, Hammer MB, Stevanin G, Monin M-L, Davoine C-S, Mochel F, et al. Efficacy of Exome-Targeted Capture Sequencing to Detect Mutations in Known Cerebellar Ataxia Genes. JAMA Neurol 2018;75:591–9.
	377	Baumann M, Steichen-Gersdorf E, Krabichler B, Petersen B-S, Weber U, Schmidt WM, et al. Homozygous SYNE1 mutation causes congenital onset of muscular weakness with distal arthrogryposis: a genotype-phenotype correlation. Eur J Hum Genet 2017;25:262–6.
	378	Meinke P, Schneiderat P, Srsen V, Korfali N, Lê Thành P, Cowan GJM, et al. Abnormal proliferation and spontaneous differentiation of myoblasts from a symptomatic female carrier of X-linked Emery-Dreifuss muscular dystrophy. Neuromuscul Disord 2015;25:127–36.
	379	Zhou C, Li C, Zhou B, Sun H, Koullourou V, Holt I, et al. Novel nesprin-1 mutations associated with dilated cardiomyopathy cause nuclear envelope disruption and defects in myogenesis. Hum Mol Genet 2017;26:2258–76. https://doi.org/10.1093/hmg/ddx116.
	380	L. Szpisjak et al., “Eye-tracking-aided characterization of saccades and antisaccades in SYNE1 ataxia patients: a pilot study.,” BMC Neurosci., vol. 22, no. 1, pp. 1–12, 2021.
	381	H.-L. Cheng et al., “Genetic spectrum and clinical features in a cohort of Chinese patients with autosomal recessive cerebellar ataxias.,” Transl. Neurodegener., vol. 10, no. 1, p. 40, 2021.
	382	I. Haj Salem et al., “Genetic and Epidemiological Study of Adult Ataxia and Spastic Paraplegia in Eastern Quebec.,” Can. J. Neurol. Sci., vol. 48, no. 5, pp. 655–665, 2021.
	383	W. Tang, R. Wu, K. Qiu, X. Zhang, and Z. He, “[Analysis of a child with congenital muscular dystrophy due to a novel variant of the LMNA gene].,” Zhonghua Yi Xue Yi Chuan Xue Za Zhi, vol. 38, no. 9, pp. 857–860, 2021.
	384	N. Qian et al., “Case Report: Late-Onset Autosomal Recessive Cerebellar Ataxia Associated With SYNE1 Mutation in a Chinese Family.,” Front. Genet., vol. 13, p. 795188, 2022.
	385	M. M. Machnicki et al., “Whole-exome sequencing in patients with protein aggregate myopathies reveals causative mutations associated with novel atypical phenotypes.,” Neurol. Sci., vol. 42, no. 7, pp. 2819–2827, 2021.
	386	T. Kovalchuk et al., “Case Reports: Emery-Dreifuss Muscular Dystrophy Presenting as a Heart Rhythm Disorders in Children.,” Front. Cardiovasc. Med., vol. 8, p. 668231, 2021.
	387	W. K. Karlsson et al., “Novel Homozygous Truncating Variant Widens the Spectrum of Early-Onset Multisystemic SYNE1 Ataxia.,” Cerebellum, vol. 21, no. 3, pp. 514–519, 2022.
	388	I. M. Dumitru et al., “SARS-CoV-2 Infection and Emery-Dreifuss Syndrome in a Young Patient with a Family History of Dilated Cardiomyopathy.,” Genes (Basel)., vol. 12, no. 7, 2021.
	389	V. Ferradini et al., “Clinical Features of LMNA-Related Cardiomyopathy in 18 Patients and Characterization of Two Novel Variants.,” J. Clin. Med., vol. 10, no. 21, 2021.
	390	G. M. Avila et al., “Is the Next Generation Sequencing the Essential Tool for the Early Diagnostic Approach in Congenital Muscular Dystrophy? New Mutation in the Gen LMNA Associated with Serious Phenotype.,” Neurol. India, vol. 69, no. 6, pp. 1835–1837, 2021.
	391	K. Takamizawa, K.-S. Kim, and H. Ueda, “Emery-Dreifuss muscular dystrophy with dilated cardiomyopathy preceding skeletal muscle symptoms.,” Cardiol. Young, pp. 1–3, 2021.
	392	S. Sanga et al., “Whole-exome analyses of congenital muscular dystrophy and congenital myopathy patients from India reveal a wide spectrum of known and novel mutations.,” Eur. J. Neurol., vol. 28, no. 3, pp. 992–1003, 2021.
	393	M. Jędrzejowska et al., “Floppy infant syndrome as a first manifestation of LMNA-related congenital muscular dystrophy.,” Eur. J. Paediatr. Neurol., vol. 32, pp. 115–121, 2021.
	394	J. Valentina Castillo, S. Catherine Díaz, M. L. Bustamante, M. G. Ferreira, H. A. G. Teive, and M. Miranda, “Autosomal Recessive Cerebellar Ataxia 1: First Case Report Depicting a Variant in SYNE1 Gene in a Chilean Patient.,” Cerebellum, vol. 20, no. 6, pp. 938–941, 2021.
	395	Y. Zhang et al., “Familial atrial myopathy in a large multigenerational heart-hand syndrome pedigree carrying an LMNA missense variant in rod 2B domain (p.R335W).,” Hear. Rhythm, vol. 19, no. 3, pp. 466–475, 2022.
	396	K. Nakamura, T. Matsuda, T. Hanaoka, K. Goto, and E. Matsubara, “[A case of laminopathy with the mutation of LMNA gene identified by the exome analysis of disease-related genes].,” Rinsho Shinkeigaku, vol. 61, no. 10, pp. 663–670, 2021.
	397	J. Tao, J. Duan, X. Pi, H. Wang, and S. Li, “A splicing LMNA mutation causing laminopathies accompanied by aortic valve malformation.,” J. Clin. Lab. Anal., vol. 35, no. 4, p. e23736, 2021.
	398	M. Machowska, C. Bearzi, K. Piekarowicz, I. Łaczmańska, and R. Rzepecki, “Generation of one control and four iPSCs clones from patients with Emery-Dreifuss muscular dystrophy type 1.,” Stem Cell Res., vol. 55, p. 102487, 2021.
	399	K. Miura et al., “Functional Evaluation of Human Bioengineered Cardiac Tissue Using iPS Cells Derived from a Patient with Lamin Variant Dilated Cardiomyopathy.,” Int. Heart J., vol. 63, no. 2, pp. 338–346, 2022.
	400	L. Maggi, M. Mavroidis, S. Psarras, Y. Capetanaki, and G. Lattanzi, “Skeletal and Cardiac Muscle Disorders Caused by Mutations in Genes Encoding Intermediate Filament Proteins.,” Int. J. Mol. Sci., vol. 22, no. 8, 2021.
	401	J. Santos, I. Almeida, I. Pires, and F. Blanco, “Acute heart failure and bradyarrhythmia in a young male-what hides beneath the surface?: a case report.,” Eur. Hear. journal. Case reports, vol. 5, no. 10, p. ytab413, 2021.
	402	Forissier, J.-F., Bonne, G., Bouchier, C., Duboscq-Bidot, L., Richard, P., Wisnewski, C., Briault, S., Moraine, C., Dubourg, O., Schwartz, K., Komajda, M., 2003. Apical left ventricular aneurysm without atrio-ventricular block due to a lamin A/C gene mutation. Eur. J. Heart Fail. 5, 821–825.
